# Supplementary material for: Coordinated Regulation of Anthocyanin Biosynthesis Genes Confers Varied Phenotypic and Spatial-Temporal Anthocyanin Accumulation in Radish (Raphanus sativus L.)
Source: Front Plant Sci. 2017 Jul 19;8:1243. doi: 10.3389/fpls.2017.01243 (PMC5515825; doi:10.3389/fpls.2017.01243)
Supplement: Table S4 — List of unigenes involved in anthocyanin biosynthesis pathway of radish in the transcriptome database. [file Table4.xlsx]

## Sheet: Sheet1
Table S4 List of unigenes involved in anthocyanin biosynthesis pathway of radish in the transcriptome database
Gene ID	Gene Length	NAU-YH_rawfragments(18170217)	NAU-YH_FPKM	Nr-ID	Nr-Score	Nr-Evalue	Nr-annotation	Nt-ID	Nt-Score	Nt-Evalue	Nt-annotation	Swissprot-ID	Swissprot-Score	Swissprot-Evalue	Swissprot-annotation	COG-Protein-or-Domain	COG-Score	COG-Evalue	COG-ID	COG-Function-Description	KO_id	KEGG-Evalue	KEGG-Score	KEGG-Gene	ko_definition	GO-BiologicalProcess	GO-MolecularFunction	Go-CellularComponent
CL2858.Contig1_NAU-YH	2468	657	14.6508	gi|60499701|gb|AAX22053.1|	1405.6	0	phenylalanine ammonia-lyase [Brassica napus] >gi|60499703|gb|AAX22054.1| phenylalanine ammonia-lyase [Brassica napus]	gi|60499702|gb|AY795078.1|	3356	0	Brassica napus phenylalanine ammonia-lyase (PAL2-1) mRNA, complete cds	sp|P45724|PAL2_ARATH	1336	0	Phenylalanine ammonia-lyase 2 OS=Arabidopsis thaliana GN=PAL2 PE=1 SV=2	RSp0365	237	6e-62	COG2986	Histidine ammonia-lyase	K10775	0	1337	aly:ARALYDRAFT_906713	phenylalanine ammonia-lyase [EC:4.3.1.24]	GO:0006979//response to oxidative stress;GO:0006952//defense response;GO:0006598//polyamine catabolic process;GO:0009805//coumarin biosynthetic process;GO:0010224//response to UV-B;GO:0009800//cinnamic acid biosynthetic process;GO:0009611//response to wounding;GO:0006559//L-phenylalanine catabolic process;GO:0009963//positive regulation of flavonoid biosynthetic process;GO:0042398//cellular modif…	GO:0045548//phenylalanine ammonia-lyase activity	GO:0005829//cytosol
CL2858.Contig2_NAU-YH	2402	27	0.6186	gi|60499701|gb|AAX22053.1|	1405.6	0	phenylalanine ammonia-lyase [Brassica napus] >gi|60499703|gb|AAX22054.1| phenylalanine ammonia-lyase [Brassica napus]	gi|60499702|gb|AY795078.1|	3433	0	Brassica napus phenylalanine ammonia-lyase (PAL2-1) mRNA, complete cds	sp|P45724|PAL2_ARATH	1336	0	Phenylalanine ammonia-lyase 2 OS=Arabidopsis thaliana GN=PAL2 PE=1 SV=2	RSp0365	237	6e-62	COG2986	Histidine ammonia-lyase	K10775	0	1337	aly:ARALYDRAFT_906713	phenylalanine ammonia-lyase [EC:4.3.1.24]	GO:0006979//response to oxidative stress;GO:0006952//defense response;GO:0006598//polyamine catabolic process;GO:0009805//coumarin biosynthetic process;GO:0010224//response to UV-B;GO:0009800//cinnamic acid biosynthetic process;GO:0009611//response to wounding;GO:0006559//L-phenylalanine catabolic process;GO:0009963//positive regulation of flavonoid biosynthetic process;GO:0042398//cellular modif…	GO:0045548//phenylalanine ammonia-lyase activity	GO:0005829//cytosol
CL2858.Contig3_NAU-YH	1397	2440	96.1243	gi|166798289|gb|ABY89690.1|	901	0	phenylalanine ammonialyase 1 protein [Brassica rapa subsp. campestris]	gi|85363075|gb|DQ341308.1|	2048	0	Brassica napus phenylalanine ammonia-lyase (PAL1-1) mRNA, complete cds	sp|P35510|PAL1_ARATH	889	0	Phenylalanine ammonia-lyase 1 OS=Arabidopsis thaliana GN=PAL1 PE=1 SV=3	RSp0365	184	2e-46	COG2986	Histidine ammonia-lyase	K10775	0	889	aly:ARALYDRAFT_482690	phenylalanine ammonia-lyase [EC:4.3.1.24]	GO:0006979//response to oxidative stress;GO:0006952//defense response;GO:0006598//polyamine catabolic process;GO:0009805//coumarin biosynthetic process;GO:0010224//response to UV-B;GO:0009800//cinnamic acid biosynthetic process;GO:0009611//response to wounding;GO:0006559//L-phenylalanine catabolic process;GO:0009963//positive regulation of flavonoid biosynthetic process;GO:0042398//cellular modif…	GO:0045548//phenylalanine ammonia-lyase activity	GO:0005829//cytosol
CL2858.Contig4_NAU-YH	1770	211	6.5607	gi|302201604|gb|ADL09136.1|	1015	0	phenylanlanine ammonia-lyase [Brassica oleracea var. botrytis]	gi|202070587|gb|AC189269.2|	1865	0	Brassica rapa subsp. pekinensis clone KBrB023B16, complete sequence	sp|P45724|PAL2_ARATH	999	0	Phenylalanine ammonia-lyase 2 OS=Arabidopsis thaliana GN=PAL2 PE=1 SV=2	RSp0365	187	5e-47	COG2986	Histidine ammonia-lyase	K10775	0	999	aly:ARALYDRAFT_906713	phenylalanine ammonia-lyase [EC:4.3.1.24]	GO:0006979//response to oxidative stress;GO:0006952//defense response;GO:0006598//polyamine catabolic process;GO:0009805//coumarin biosynthetic process;GO:0010224//response to UV-B;GO:0009800//cinnamic acid biosynthetic process;GO:0009611//response to wounding;GO:0006559//L-phenylalanine catabolic process;GO:0009963//positive regulation of flavonoid biosynthetic process;GO:0042398//cellular modif…	GO:0045548//phenylalanine ammonia-lyase activity	GO:0005829//cytosol
CL2858.Contig5_NAU-YH	1704	100	3.2298	gi|302201604|gb|ADL09136.1|	1015	0	phenylanlanine ammonia-lyase [Brassica oleracea var. botrytis]	gi|202070587|gb|AC189269.2|	1820	0	Brassica rapa subsp. pekinensis clone KBrB023B16, complete sequence	sp|P45724|PAL2_ARATH	999	0	Phenylalanine ammonia-lyase 2 OS=Arabidopsis thaliana GN=PAL2 PE=1 SV=2	RSp0365	187	5e-47	COG2986	Histidine ammonia-lyase	K10775	0	999	aly:ARALYDRAFT_906713	phenylalanine ammonia-lyase [EC:4.3.1.24]	GO:0006979//response to oxidative stress;GO:0006952//defense response;GO:0006598//polyamine catabolic process;GO:0009805//coumarin biosynthetic process;GO:0010224//response to UV-B;GO:0009800//cinnamic acid biosynthetic process;GO:0009611//response to wounding;GO:0006559//L-phenylalanine catabolic process;GO:0009963//positive regulation of flavonoid biosynthetic process;GO:0042398//cellular modif…	GO:0045548//phenylalanine ammonia-lyase activity	GO:0005829//cytosol
Unigene13214_NAU-YH	439	333	41.7465	gi|400530646|gb|AFP86474.1|	190.3	7e-48	phenylalanine ammonia-lyase, partial [Brassica rapa subsp. chinensis]	gi|85363077|gb|DQ341309.1|	482	1e-133	Brassica napus phenylalanine ammonia-lyase (PAL1-2) mRNA, complete cds	sp|P35510|PAL1_ARATH	189	5e-49	Phenylalanine ammonia-lyase 1 OS=Arabidopsis thaliana GN=PAL1 PE=1 SV=3	--	--	--	--	--	K10775	1e-48	189	aly:ARALYDRAFT_482690	phenylalanine ammonia-lyase [EC:4.3.1.24]	GO:0006979//response to oxidative stress;GO:0006952//defense response;GO:0006598//polyamine catabolic process;GO:0009805//coumarin biosynthetic process;GO:0010224//response to UV-B;GO:0009800//cinnamic acid biosynthetic process;GO:0009611//response to wounding;GO:0006559//L-phenylalanine catabolic process;GO:0009963//positive regulation of flavonoid biosynthetic process;GO:0042398//cellular modif…	GO:0045548//phenylalanine ammonia-lyase activity	GO:0005737//cytoplasm
Unigene13215_NAU-YH	247	18	4.0107	gi|269313498|gb|ACZ36441.1|	70.1	1e-11	phenylalanine ammonialyase [Brassica oleracea var. alboglabra]	gi|85363075|gb|DQ341308.1|	389	1e-106	Brassica napus phenylalanine ammonia-lyase (PAL1-1) mRNA, complete cds	sp|P35510|PAL1_ARATH	67.4	2e-12	Phenylalanine ammonia-lyase 1 OS=Arabidopsis thaliana GN=PAL1 PE=1 SV=3	--	--	--	--	--	K10775	5e-12	67.4	aly:ARALYDRAFT_482690	phenylalanine ammonia-lyase [EC:4.3.1.24]	-	-	-
Unigene17723_NAU-YH	217	32	8.1158	gi|15228269|ref|NP_187645.1|	137.1	8e-32	phenylalanine ammonia-lyase 4 [Arabidopsis thaliana] >gi|14195018|sp|Q9SS45.1|PAL4_ARATH RecName: Full=Phenylalanine ammonia-lyase 4 >gi|32140425|gb|AAP59440.1| phenylalanine ammonia lyase [Arabidopsis thaliana] >gi|332641372|gb|AEE74893.1| phenylalanine ammonia-lyase 4 [Arabidopsis thaliana]	gi|332640072|gb|CP002686.1|	232	1e-58	Arabidopsis thaliana chromosome 3, complete sequence	sp|Q9SS45|PAL4_ARATH	137	2e-33	Phenylalanine ammonia-lyase 4 OS=Arabidopsis thaliana GN=PAL4 PE=1 SV=1	VC1202	67.4	6e-12	COG2986	Histidine ammonia-lyase	K10775	5e-33	137	ath:AT3G10340	phenylalanine ammonia-lyase [EC:4.3.1.24]	GO:0010413//glucuronoxylan metabolic process;GO:0009800//cinnamic acid biosynthetic process;GO:0006559//L-phenylalanine catabolic process;GO:0045492//xylan biosynthetic process	GO:0045548//phenylalanine ammonia-lyase activity	GO:0005737//cytoplasm
Unigene17724_NAU-YH	654	104	8.7518	gi|15228269|ref|NP_187645.1|	276.6	2e-73	phenylalanine ammonia-lyase 4 [Arabidopsis thaliana] >gi|14195018|sp|Q9SS45.1|PAL4_ARATH RecName: Full=Phenylalanine ammonia-lyase 4 >gi|32140425|gb|AAP59440.1| phenylalanine ammonia lyase [Arabidopsis thaliana] >gi|332641372|gb|AEE74893.1| phenylalanine ammonia-lyase 4 [Arabidopsis thaliana]	gi|30681254|ref|NM_111869.3|	523	1e-146	Arabidopsis thaliana phenylalanine ammonia-lyase 4 (PAL4) mRNA, complete cds	sp|Q9SS45|PAL4_ARATH	276	7e-75	Phenylalanine ammonia-lyase 4 OS=Arabidopsis thaliana GN=PAL4 PE=1 SV=1	SPy2089	59.7	4e-09	COG2986	Histidine ammonia-lyase	K10775	2e-74	276	ath:AT3G10340	phenylalanine ammonia-lyase [EC:4.3.1.24]	GO:0010413//glucuronoxylan metabolic process;GO:0006952//defense response;GO:0016556//mRNA modification;GO:0009800//cinnamic acid biosynthetic process;GO:0009611//response to wounding;GO:0006559//L-phenylalanine catabolic process;GO:0045492//xylan biosynthetic process	GO:0045548//phenylalanine ammonia-lyase activity	GO:0005737//cytoplasm
Unigene17857_NAU-YH	1491	201	7.4192	gi|297829560|ref|XP_002882662.1|	866.3	0	hypothetical protein ARALYDRAFT_897210 [Arabidopsis lyrata subsp. lyrata] >gi|297328502|gb|EFH58921.1| hypothetical protein ARALYDRAFT_897210 [Arabidopsis lyrata subsp. lyrata]	gi|30681254|ref|NM_111869.3|	1128	0	Arabidopsis thaliana phenylalanine ammonia-lyase 4 (PAL4) mRNA, complete cds	sp|Q9SS45|PAL4_ARATH	863	0	Phenylalanine ammonia-lyase 4 OS=Arabidopsis thaliana GN=PAL4 PE=1 SV=1	RSp0365	160	5e-39	COG2986	Histidine ammonia-lyase	K10775	0	866	aly:ARALYDRAFT_897210	phenylalanine ammonia-lyase [EC:4.3.1.24]	GO:0010413//glucuronoxylan metabolic process;GO:0009800//cinnamic acid biosynthetic process;GO:0006559//L-phenylalanine catabolic process;GO:0045492//xylan biosynthetic process	GO:0045548//phenylalanine ammonia-lyase activity	GO:0005737//cytoplasm
Unigene29855_NAU-YH	581	842	79.7583	gi|302201604|gb|ADL09136.1|	311.2	6e-84	phenylanlanine ammonia-lyase [Brassica oleracea var. botrytis]	gi|60499706|gb|AY795080.1|	773	0	Brassica napus phenylalanine ammonia-lyase (PAL2-2) mRNA, complete cds	sp|P45724|PAL2_ARATH	268	2e-72	Phenylalanine ammonia-lyase 2 OS=Arabidopsis thaliana GN=PAL2 PE=1 SV=2	--	--	--	--	--	K10775	5e-72	268	ath:AT3G53260	phenylalanine ammonia-lyase [EC:4.3.1.24]	GO:0006979//response to oxidative stress;GO:0006952//defense response;GO:0006598//polyamine catabolic process;GO:0009805//coumarin biosynthetic process;GO:0010224//response to UV-B;GO:0009800//cinnamic acid biosynthetic process;GO:0009611//response to wounding;GO:0006559//L-phenylalanine catabolic process;GO:0009963//positive regulation of flavonoid biosynthetic process;GO:0042398//cellular modif…	GO:0045548//phenylalanine ammonia-lyase activity	GO:0005829//cytosol
Unigene29856_NAU-YH	702	1476	115.715	gi|166798289|gb|ABY89690.1|	386.3	2e-106	phenylalanine ammonialyase 1 protein [Brassica rapa subsp. campestris]	gi|85363075|gb|DQ341308.1|	1025	0	Brassica napus phenylalanine ammonia-lyase (PAL1-1) mRNA, complete cds	sp|P35510|PAL1_ARATH	352	9e-98	Phenylalanine ammonia-lyase 1 OS=Arabidopsis thaliana GN=PAL1 PE=1 SV=3	SPy2089	84	2e-16	COG2986	Histidine ammonia-lyase	K10775	2e-97	353	aly:ARALYDRAFT_482690	phenylalanine ammonia-lyase [EC:4.3.1.24]	GO:0006979//response to oxidative stress;GO:0006952//defense response;GO:0006598//polyamine catabolic process;GO:0009805//coumarin biosynthetic process;GO:0010224//response to UV-B;GO:0009800//cinnamic acid biosynthetic process;GO:0009611//response to wounding;GO:0006559//L-phenylalanine catabolic process;GO:0009963//positive regulation of flavonoid biosynthetic process;GO:0042398//cellular modif…	GO:0045548//phenylalanine ammonia-lyase activity	GO:0005737//cytoplasm
Unigene29857_NAU-YH	581	591	55.9824	gi|400530646|gb|AFP86474.1|	288.1	5e-77	phenylalanine ammonia-lyase, partial [Brassica rapa subsp. chinensis]	gi|85363077|gb|DQ341309.1|	775	0	Brassica napus phenylalanine ammonia-lyase (PAL1-2) mRNA, complete cds	sp|P35510|PAL1_ARATH	253	4e-68	Phenylalanine ammonia-lyase 1 OS=Arabidopsis thaliana GN=PAL1 PE=1 SV=3	--	--	--	--	--	K10775	2e-68	256	aly:ARALYDRAFT_482690	phenylalanine ammonia-lyase [EC:4.3.1.24]	GO:0006979//response to oxidative stress;GO:0006952//defense response;GO:0006598//polyamine catabolic process;GO:0009805//coumarin biosynthetic process;GO:0010224//response to UV-B;GO:0009800//cinnamic acid biosynthetic process;GO:0009611//response to wounding;GO:0006559//L-phenylalanine catabolic process;GO:0009963//positive regulation of flavonoid biosynthetic process;GO:0042398//cellular modif…	GO:0045548//phenylalanine ammonia-lyase activity	GO:0005737//cytoplasm
Unigene3029_NAU-YH	202	11	2.997	gi|168006654|ref|XP_001756024.1|	122.9	1e-27	predicted protein [Physcomitrella patens subsp. patens] >gi|162692954|gb|EDQ79309.1| predicted protein [Physcomitrella patens subsp. patens]	gi|58618157|gb|AY803289.1|	65.9	1e-08	Pellia epiphylla phenylalanine ammonia lyase (PAL) mRNA, partial cds	sp|P52777|PALY_PINTA	103	2e-23	Phenylalanine ammonia-lyase OS=Pinus taeda GN=PAL PE=3 SV=1	TVN1353	48.9	2e-06	COG2986	Histidine ammonia-lyase	K10775	1e-28	122	ppp:PHYPADRAFT_176961	phenylalanine ammonia-lyase [EC:4.3.1.24]	GO:0006289//nucleotide-excision repair;GO:0009800//cinnamic acid biosynthetic process;GO:0006284//base-excision repair;GO:0006559//L-phenylalanine catabolic process	GO:0003684//damaged DNA binding;GO:0045548//phenylalanine ammonia-lyase activity;GO:0008534//oxidized purine nucleobase lesion DNA N-glycosylase activity	GO:0005737//cytoplasm
CL3932.Contig4_NAU-YH	223	51	12.5865	gi|94323527|gb|ABF17875.1|	154.1	6e-37	cinnamate 4-hydroxylase isoform 2 [Brassica napus] >gi|94323529|gb|ABF17876.1| cinnamate 4-hydroxylase isoform 2 [Brassica napus]	gi|289449232|dbj|AB427091.1|	307	2e-81	Brassica rapa Br-cr-C4HL mRNA for cinnamate-4-hydroxylase, complete cds	sp|P92994|TCMO_ARATH	149	3e-37	Trans-cinnamate 4-monooxygenase OS=Arabidopsis thaliana GN=CYP73A5 PE=2 SV=1	--	--	--	--	--	K00487	8e-37	149	aly:ARALYDRAFT_481961	trans-cinnamate 4-monooxygenase [EC:1.14.13.11]	GO:0009805//coumarin biosynthetic process;GO:0055114//oxidation-reduction process;GO:0009416//response to light stimulus;GO:0009611//response to wounding;GO:0040007//growth;GO:0009963//positive regulation of flavonoid biosynthetic process;GO:0009808//lignin metabolic process;GO:0009555//pollen development;GO:0080167//response to karrikin	GO:0042802//identical protein binding;GO:0009055//electron carrier activity;GO:0020037//heme binding;GO:0016710//trans-cinnamate 4-monooxygenase activity;GO:0005506//iron ion binding	GO:0009506//plasmodesma;GO:0009505//plant-type cell wall;GO:0005774//vacuolar membrane;GO:0005576//extracellular region;GO:0005794//Golgi apparatus;GO:0005783//endoplasmic reticulum;GO:0005886//plasma membrane
CL3932.Contig5_NAU-YH	241	14	3.1971	gi|1773287|gb|AAB58355.1|	150.6	7e-36	cinnamate-4-hydroxylase [Arabidopsis thaliana] >gi|169635648|emb|CAP08830.1| cinnamate-4-hydroxylase [Arabidopsis thaliana] >gi|169635650|emb|CAP08831.1| cinnamate-4-hydroxylase [Arabidopsis thaliana] >gi|169635652|emb|CAP08832.1| cinnamate-4-hydroxylase [Arabidopsis thaliana] >gi|169635654|emb|CAP08833.1| cinnamate-4-hydroxylase [Arabidopsis thaliana] >gi|169635664|emb|CAP08838.1| cinnamate-4-hy…	gi|91983735|gb|DQ457008.1|	184	3e-44	Brassica rapa subsp. pekinensis cinnamate 4-hydroxylase mRNA, complete cds	sp|P92994|TCMO_ARATH	146	3e-36	Trans-cinnamate 4-monooxygenase OS=Arabidopsis thaliana GN=CYP73A5 PE=2 SV=1	--	--	--	--	--	K00487	4e-37	150	aly:ARALYDRAFT_481961	trans-cinnamate 4-monooxygenase [EC:1.14.13.11]	GO:0055114//oxidation-reduction process	GO:0020037//heme binding;GO:0016705//oxidoreductase activity, acting on paired donors, with incorporation or reduction of molecular oxygen;GO:0004497//monooxygenase activity;GO:0005506//iron ion binding;GO:0009055//electron carrier activity	-
Unigene10552_NAU-YH	204	7	1.8885	gi|91983736|gb|ABE68874.1|	62	3e-09	cinnamate 4-hydroxylase [Brassica rapa subsp. pekinensis]	gi|91983735|gb|DQ457008.1|	204	2e-50	Brassica rapa subsp. pekinensis cinnamate 4-hydroxylase mRNA, complete cds	sp|Q43067|TCMO_PEA	52.8	5e-08	Trans-cinnamate 4-monooxygenase OS=Pisum sativum GN=CYP73A9 PE=2 SV=2	--	--	--	--	--	K00487	2e-08	55.5	aly:ARALYDRAFT_481961	trans-cinnamate 4-monooxygenase [EC:1.14.13.11]	-	-	-
Unigene11266_NAU-YH	208	25	6.6148	--	--	--	--	gi|94323528|gb|DQ485132.1|	123	7e-26	Brassica napus cinnamate 4-hydroxylase isoform 2 (C4H) mRNA, C4H-2 allele, complete cds	--	--	--	--	--	--	--	--	--	--	--	--	--	--	-	-	-
CL3932.Contig1_NAU-YH	1606	176	6.0312	gi|312281701|dbj|BAJ33716.1|	910.6	0	unnamed protein product [Thellungiella halophila]	gi|289449232|dbj|AB427091.1|	1937	0	Brassica rapa Br-cr-C4HL mRNA for cinnamate-4-hydroxylase, complete cds	sp|P92994|TCMO_ARATH	893	0	Trans-cinnamate 4-monooxygenase OS=Arabidopsis thaliana GN=CYP73A5 PE=2 SV=1	alr1450	109	1e-23	COG2124	Cytochrome P450	K00487	0	904	aly:ARALYDRAFT_481961	trans-cinnamate 4-monooxygenase [EC:1.14.13.11]	GO:0009805//coumarin biosynthetic process;GO:0055114//oxidation-reduction process;GO:0009416//response to light stimulus;GO:0009611//response to wounding;GO:0040007//growth;GO:0009963//positive regulation of flavonoid biosynthetic process;GO:0009808//lignin metabolic process;GO:0009555//pollen development;GO:0080167//response to karrikin	GO:0042802//identical protein binding;GO:0009055//electron carrier activity;GO:0020037//heme binding;GO:0016710//trans-cinnamate 4-monooxygenase activity;GO:0005506//iron ion binding	GO:0009506//plasmodesma;GO:0009505//plant-type cell wall;GO:0005774//vacuolar membrane;GO:0005576//extracellular region;GO:0005794//Golgi apparatus;GO:0005783//endoplasmic reticulum;GO:0005886//plasma membrane
CL3932.Contig2_NAU-YH	1556	112	3.9614	gi|312281701|dbj|BAJ33716.1|	910.6	0	unnamed protein product [Thellungiella halophila]	gi|289449232|dbj|AB427091.1|	1933	0	Brassica rapa Br-cr-C4HL mRNA for cinnamate-4-hydroxylase, complete cds	sp|P92994|TCMO_ARATH	893	0	Trans-cinnamate 4-monooxygenase OS=Arabidopsis thaliana GN=CYP73A5 PE=2 SV=1	alr1450	109	1e-23	COG2124	Cytochrome P450	K00487	0	904	aly:ARALYDRAFT_481961	trans-cinnamate 4-monooxygenase [EC:1.14.13.11]	GO:0009805//coumarin biosynthetic process;GO:0055114//oxidation-reduction process;GO:0009416//response to light stimulus;GO:0009611//response to wounding;GO:0040007//growth;GO:0009963//positive regulation of flavonoid biosynthetic process;GO:0009808//lignin metabolic process;GO:0009555//pollen development;GO:0080167//response to karrikin	GO:0042802//identical protein binding;GO:0009055//electron carrier activity;GO:0020037//heme binding;GO:0016710//trans-cinnamate 4-monooxygenase activity;GO:0005506//iron ion binding	GO:0009506//plasmodesma;GO:0009505//plant-type cell wall;GO:0005774//vacuolar membrane;GO:0005576//extracellular region;GO:0005794//Golgi apparatus;GO:0005783//endoplasmic reticulum;GO:0005886//plasma membrane
CL3932.Contig3_NAU-YH	1656	2596	86.2749	gi|312281701|dbj|BAJ33716.1|	961.4	0	unnamed protein product [Thellungiella halophila]	gi|289449232|dbj|AB427091.1|	2242	0	Brassica rapa Br-cr-C4HL mRNA for cinnamate-4-hydroxylase, complete cds	sp|P92994|TCMO_ARATH	940	0	Trans-cinnamate 4-monooxygenase OS=Arabidopsis thaliana GN=CYP73A5 PE=2 SV=1	alr1450	109	2e-23	COG2124	Cytochrome P450	K00487	0	952	aly:ARALYDRAFT_481961	trans-cinnamate 4-monooxygenase [EC:1.14.13.11]	GO:0009805//coumarin biosynthetic process;GO:0055114//oxidation-reduction process;GO:0009416//response to light stimulus;GO:0009611//response to wounding;GO:0040007//growth;GO:0009963//positive regulation of flavonoid biosynthetic process;GO:0009808//lignin metabolic process;GO:0009555//pollen development;GO:0080167//response to karrikin	GO:0042802//identical protein binding;GO:0009055//electron carrier activity;GO:0020037//heme binding;GO:0016710//trans-cinnamate 4-monooxygenase activity;GO:0005506//iron ion binding	GO:0009506//plasmodesma;GO:0009505//plant-type cell wall;GO:0005774//vacuolar membrane;GO:0005576//extracellular region;GO:0005794//Golgi apparatus;GO:0005783//endoplasmic reticulum;GO:0005886//plasma membrane
Unigene29684_NAU-YH	235	680	159.25	gi|289449235|dbj|BAI77481.1|	116.3	1e-25	cinnamate-4-hydroxylase [Brassica rapa]	gi|289449234|dbj|AB427092.1|	260	6e-67	Brassica rapa Br-sk-C4HL mRNA for cinnamate-4-hydroxylase, complete cds	sp|P92994|TCMO_ARATH	115	6e-27	Trans-cinnamate 4-monooxygenase OS=Arabidopsis thaliana GN=CYP73A5 PE=2 SV=1	--	--	--	--	--	K00487	2e-26	115	ath:AT2G30490	trans-cinnamate 4-monooxygenase [EC:1.14.13.11]	GO:0009805//coumarin biosynthetic process;GO:0055114//oxidation-reduction process;GO:0009416//response to light stimulus;GO:0009611//response to wounding;GO:0040007//growth;GO:0009963//positive regulation of flavonoid biosynthetic process;GO:0009808//lignin metabolic process;GO:0009555//pollen development;GO:0080167//response to karrikin	GO:0042802//identical protein binding;GO:0009055//electron carrier activity;GO:0020037//heme binding;GO:0016710//trans-cinnamate 4-monooxygenase activity;GO:0005506//iron ion binding	GO:0009506//plasmodesma;GO:0009505//plant-type cell wall;GO:0005774//vacuolar membrane;GO:0005576//extracellular region;GO:0005794//Golgi apparatus;GO:0005783//endoplasmic reticulum;GO:0005886//plasma membrane
CL10957.Contig1_NAU-YH	1851	5660	168.287	gi|297819514|ref|XP_002877640.1|	978.8	0	AMP-dependent synthetase and ligase family protein [Arabidopsis lyrata subsp. lyrata] >gi|297323478|gb|EFH53899.1| AMP-dependent synthetase and ligase family protein [Arabidopsis lyrata subsp. lyrata]	gi|460173598|gb|GABL01082673.1|	1788	0	TSA: Camelina sativa comp63194_c0_seq1 transcribed RNA sequence	sp|Q9SMT7|4CLLA_ARATH	971	0	4-coumarate--CoA ligase-like 10 OS=Arabidopsis thaliana GN=4CLL10 PE=2 SV=1	SPCC1827.03c	458	1e-128	COG0318	Acyl-CoA synthetases (AMP-forming)/AMP-acid ligases II	K01904	1e-58	226	sbi:SORBI_01g016420	4-coumarate--CoA ligase [EC:6.2.1.12]	GO:0015706//nitrate transport;GO:0010214//seed coat development;GO:0010167//response to nitrate;GO:0046482//para-aminobenzoic acid metabolic process;GO:0010030//positive regulation of seed germination;GO:0033611//oxalate catabolic process;GO:0046686//response to cadmium ion;GO:0050832//defense response to fungus	GO:0050203//oxalate-CoA ligase activity;GO:0008756//o-succinylbenzoate-CoA ligase activity;GO:0016208//AMP binding	GO:0005829//cytosol;GO:0005739//mitochondrion;GO:0009506//plasmodesma;GO:0009570//chloroplast stroma;GO:0048046//apoplast
CL11872.Contig1_NAU-YH	875	192	12.0763	gi|21536867|gb|AAM61199.1|	495	6e-139	putative long-chain acyl-CoA synthetase [Arabidopsis thaliana]	gi|460181937|gb|GABL01075722.1|	997	0	TSA: Camelina sativa comp61798_c0_seq1 transcribed RNA sequence	sp|Q8H151|AAE13_ARATH	493	8e-140	Malonate--CoA ligase OS=Arabidopsis thaliana GN=AAE13 PE=1 SV=1	ML1051	192	8e-49	COG0318	Acyl-CoA synthetases (AMP-forming)/AMP-acid ligases II	K01904	1e-27	122	aly:ARALYDRAFT_490166	4-coumarate--CoA ligase [EC:6.2.1.12]	GO:0090410//malonate catabolic process	GO:0016208//AMP binding;GO:0090409//malonyl-CoA synthetase activity;GO:0008756//o-succinylbenzoate-CoA ligase activity	GO:0016020//membrane;GO:0005634//nucleus;GO:0005829//cytosol;GO:0005739//mitochondrion
CL11872.Contig2_NAU-YH	261	15	3.1629	gi|297830202|ref|XP_002882983.1|	172.6	1e-42	hypothetical protein ARALYDRAFT_318392 [Arabidopsis lyrata subsp. lyrata] >gi|297328823|gb|EFH59242.1| hypothetical protein ARALYDRAFT_318392 [Arabidopsis lyrata subsp. lyrata]	gi|460181937|gb|GABL01075722.1|	248	2e-63	TSA: Camelina sativa comp61798_c0_seq1 transcribed RNA sequence	sp|Q8H151|AAE13_ARATH	170	2e-43	Malonate--CoA ligase OS=Arabidopsis thaliana GN=AAE13 PE=1 SV=1	mlr4763	85.1	3e-17	COG0318	Acyl-CoA synthetases (AMP-forming)/AMP-acid ligases II	K01904	7e-09	57	aly:ARALYDRAFT_490166	4-coumarate--CoA ligase [EC:6.2.1.12]	GO:0090410//malonate catabolic process	GO:0016208//AMP binding;GO:0090409//malonyl-CoA synthetase activity;GO:0008756//o-succinylbenzoate-CoA ligase activity	GO:0016020//membrane;GO:0005634//nucleus;GO:0005829//cytosol;GO:0005739//mitochondrion
CL2343.Contig1_NAU-YH	1953	1366	38.4936	gi|312281669|dbj|BAJ33700.1|	956.8	0	unnamed protein product [Thellungiella halophila]	gi|460181830|gb|GABL01075806.1|	1191	0	TSA: Camelina sativa comp61822_c0_seq2 transcribed RNA sequence	sp|Q9M0X9|4CLL7_ARATH	948	0	4-coumarate--CoA ligase-like 7 OS=Arabidopsis thaliana GN=4CLL7 PE=1 SV=1	PAE1379	271	4e-72	COG0318	Acyl-CoA synthetases (AMP-forming)/AMP-acid ligases II	K01904	0	948	aly:ARALYDRAFT_490166	4-coumarate--CoA ligase [EC:6.2.1.12]	GO:0009851//auxin biosynthetic process;GO:0009695//jasmonic acid biosynthetic process;GO:0055114//oxidation-reduction process	GO:0004321//fatty-acyl-CoA synthase activity;GO:0047077;GO:0016207//4-coumarate-CoA ligase activity	GO:0005777//peroxisome
CL5789.Contig1_NAU-YH	809	29	1.9728	gi|297830202|ref|XP_002882983.1|	460.3	1e-128	hypothetical protein ARALYDRAFT_318392 [Arabidopsis lyrata subsp. lyrata] >gi|297328823|gb|EFH59242.1| hypothetical protein ARALYDRAFT_318392 [Arabidopsis lyrata subsp. lyrata]	gi|21403346|gb|AY084636.1|	724	0	Arabidopsis thaliana clone 113798 mRNA, complete sequence	sp|Q8H151|AAE13_ARATH	449	1e-126	Malonate--CoA ligase OS=Arabidopsis thaliana GN=AAE13 PE=1 SV=1	SMa0150	95.5	9e-20	COG0318	Acyl-CoA synthetases (AMP-forming)/AMP-acid ligases II	K01904	4e-14	76.6	mtr:MTR_080s0007	4-coumarate--CoA ligase [EC:6.2.1.12]	GO:0090410//malonate catabolic process	GO:0016208//AMP binding;GO:0090409//malonyl-CoA synthetase activity	GO:0016020//membrane;GO:0005634//nucleus;GO:0005829//cytosol;GO:0005739//mitochondrion
CL5789.Contig2_NAU-YH	899	18	1.1019	gi|297830202|ref|XP_002882983.1|	444.5	1e-123	hypothetical protein ARALYDRAFT_318392 [Arabidopsis lyrata subsp. lyrata] >gi|297328823|gb|EFH59242.1| hypothetical protein ARALYDRAFT_318392 [Arabidopsis lyrata subsp. lyrata]	gi|21403346|gb|AY084636.1|	615	1e-173	Arabidopsis thaliana clone 113798 mRNA, complete sequence	sp|Q8H151|AAE13_ARATH	433	7e-122	Malonate--CoA ligase OS=Arabidopsis thaliana GN=AAE13 PE=1 SV=1	aq_999_1	89.4	8e-18	COG1022	Long-chain acyl-CoA synthetases (AMP-forming)	K01904	8e-12	69.3	mtr:MTR_080s0007	4-coumarate--CoA ligase [EC:6.2.1.12]	GO:0090410//malonate catabolic process	GO:0016208//AMP binding;GO:0090409//malonyl-CoA synthetase activity	GO:0016020//membrane;GO:0005634//nucleus;GO:0005829//cytosol;GO:0005739//mitochondrion
CL6005.Contig1_NAU-YH	874	48	3.0225	gi|30697142|ref|NP_849844.1|	239.6	5e-62	4-coumarate--CoA ligase 3 [Arabidopsis thaliana] >gi|332196203|gb|AEE34324.1| 4-coumarate--CoA ligase 3 [Arabidopsis thaliana]	gi|145361494|ref|NM_179513.2|	498	1e-138	Arabidopsis thaliana 4-coumarate--CoA ligase 3 (4CL3) mRNA, complete cds	sp|Q9S777|4CL3_ARATH	234	5e-62	4-coumarate--CoA ligase 3 OS=Arabidopsis thaliana GN=4CL3 PE=1 SV=1	MTH657	100	3e-21	COG0318	Acyl-CoA synthetases (AMP-forming)/AMP-acid ligases II	K01904	1e-61	234	ath:AT1G65060	4-coumarate--CoA ligase [EC:6.2.1.12]	GO:0055114//oxidation-reduction process;GO:0009744//response to sucrose stimulus;GO:0010224//response to UV-B;GO:0009718//anthocyanin-containing compound biosynthetic process;GO:0009611//response to wounding;GO:0010584//pollen exine formation;GO:0050832//defense response to fungus	GO:0016207//4-coumarate-CoA ligase activity;GO:0047077	-
CL6005.Contig2_NAU-YH	1213	68	3.0852	gi|15217838|ref|NP_176686.1|	396	7e-109	4-coumarate--CoA ligase 3 [Arabidopsis thaliana] >gi|12229666|sp|Q9S777.1|4CL3_ARATH RecName: Full=4-coumarate--CoA ligase 3; Short=4CL 3; AltName: Full=4-coumarate--CoA ligase isoform 3; Short=At4CL3; AltName: Full=4-coumaroyl-CoA synthase 3 >gi|5702190|gb|AAD47194.1|AF106087_1 4-coumarate:CoA ligase 3 [Arabidopsis thaliana] >gi|5702192|gb|AAD47195.1|AF106088_1 4-coumarate:CoA ligase 3 [Arabidop…	gi|460181384|gb|GABL01076159.1|	733	0	TSA: Camelina sativa comp61901_c0_seq1 transcribed RNA sequence	sp|Q9S777|4CL3_ARATH	395	2e-110	4-coumarate--CoA ligase 3 OS=Arabidopsis thaliana GN=4CL3 PE=1 SV=1	AF0089	150	6e-36	COG0318	Acyl-CoA synthetases (AMP-forming)/AMP-acid ligases II	K01904	5e-110	395	ath:AT1G65060	4-coumarate--CoA ligase [EC:6.2.1.12]	GO:0055114//oxidation-reduction process;GO:0009744//response to sucrose stimulus;GO:0010224//response to UV-B;GO:0009718//anthocyanin-containing compound biosynthetic process;GO:0009611//response to wounding;GO:0010584//pollen exine formation;GO:0050832//defense response to fungus	GO:0016207//4-coumarate-CoA ligase activity;GO:0047077	-
Unigene11346_NAU-YH	409	89	11.9759	gi|297835094|ref|XP_002885429.1|	83.2	1e-15	hypothetical protein ARALYDRAFT_479643 [Arabidopsis lyrata subsp. lyrata] >gi|297331269|gb|EFH61688.1| hypothetical protein ARALYDRAFT_479643 [Arabidopsis lyrata subsp. lyrata]	gi|460224818|gb|GABL01041209.1|	157	1e-35	TSA: Camelina sativa comp50520_c0_seq1 transcribed RNA sequence	sp|Q9LU36|4CL4_ARATH	79.3	7e-16	4-coumarate--CoA ligase 4 OS=Arabidopsis thaliana GN=4CL4 PE=1 SV=1	--	--	--	--	--	K01904	1e-16	83.2	aly:ARALYDRAFT_479643	4-coumarate--CoA ligase [EC:6.2.1.12]	GO:0009611//response to wounding;GO:0052542//defense response by callose deposition;GO:0009805//coumarin biosynthetic process;GO:0009963//positive regulation of flavonoid biosynthetic process	GO:0016207//4-coumarate-CoA ligase activity	-
Unigene1876_NAU-YH	543	302	30.6088	gi|29888158|gb|AAP03020.1|	237.3	9e-62	4-coumarate-CoA ligase-like protein [Arabidopsis thaliana]	gi|460240449|gb|GABL01028114.1|	297	6e-78	TSA: Camelina sativa comp43117_c0_seq1 transcribed RNA sequence	sp|Q9LU36|4CL4_ARATH	236	5e-63	4-coumarate--CoA ligase 4 OS=Arabidopsis thaliana GN=4CL4 PE=1 SV=1	BS_lcfA	62.4	4e-10	COG0318	Acyl-CoA synthetases (AMP-forming)/AMP-acid ligases II	K01904	1e-62	236	ath:AT3G21230	4-coumarate--CoA ligase [EC:6.2.1.12]	GO:0009411//response to UV;GO:0052542//defense response by callose deposition;GO:0009805//coumarin biosynthetic process;GO:0009620//response to fungus;GO:0009611//response to wounding;GO:0009963//positive regulation of flavonoid biosynthetic process	GO:0016207//4-coumarate-CoA ligase activity	GO:0005634//nucleus
Unigene24485_NAU-YH	1909	22	0.6342	gi|15217838|ref|NP_176686.1|	984.6	0	4-coumarate--CoA ligase 3 [Arabidopsis thaliana] >gi|12229666|sp|Q9S777.1|4CL3_ARATH RecName: Full=4-coumarate--CoA ligase 3; Short=4CL 3; AltName: Full=4-coumarate--CoA ligase isoform 3; Short=At4CL3; AltName: Full=4-coumaroyl-CoA synthase 3 >gi|5702190|gb|AAD47194.1|AF106087_1 4-coumarate:CoA ligase 3 [Arabidopsis thaliana] >gi|5702192|gb|AAD47195.1|AF106088_1 4-coumarate:CoA ligase 3 [Arabidop…	gi|460181384|gb|GABL01076159.1|	1102	0	TSA: Camelina sativa comp61901_c0_seq1 transcribed RNA sequence	sp|Q9S777|4CL3_ARATH	984	0	4-coumarate--CoA ligase 3 OS=Arabidopsis thaliana GN=4CL3 PE=1 SV=1	BH3104	262	1e-69	COG0318	Acyl-CoA synthetases (AMP-forming)/AMP-acid ligases II	K01904	0	984	ath:AT1G65060	4-coumarate--CoA ligase [EC:6.2.1.12]	GO:0055114//oxidation-reduction process;GO:0009744//response to sucrose stimulus;GO:0010224//response to UV-B;GO:0009718//anthocyanin-containing compound biosynthetic process;GO:0009611//response to wounding;GO:0010584//pollen exine formation;GO:0050832//defense response to fungus	GO:0016207//4-coumarate-CoA ligase activity;GO:0047077	-
Unigene24486_NAU-YH	1272	14	0.6057	gi|30697142|ref|NP_849844.1|	595.1	8e-169	4-coumarate--CoA ligase 3 [Arabidopsis thaliana] >gi|332196203|gb|AEE34324.1| 4-coumarate--CoA ligase 3 [Arabidopsis thaliana]	gi|460181384|gb|GABL01076159.1|	377	1e-101	TSA: Camelina sativa comp61901_c0_seq1 transcribed RNA sequence	sp|Q9S777|4CL3_ARATH	595	2e-170	4-coumarate--CoA ligase 3 OS=Arabidopsis thaliana GN=4CL3 PE=1 SV=1	BH3104	143	6e-34	COG0318	Acyl-CoA synthetases (AMP-forming)/AMP-acid ligases II	K01904	7e-170	595	ath:AT1G65060	4-coumarate--CoA ligase [EC:6.2.1.12]	GO:0055114//oxidation-reduction process;GO:0009744//response to sucrose stimulus;GO:0010224//response to UV-B;GO:0009718//anthocyanin-containing compound biosynthetic process;GO:0009611//response to wounding;GO:0010584//pollen exine formation;GO:0050832//defense response to fungus	GO:0016207//4-coumarate-CoA ligase activity;GO:0047077	-
Unigene24487_NAU-YH	503	21	2.2977	gi|297840847|ref|XP_002888305.1|	171.4	5e-42	4-coumarate:CoA ligase 3 [Arabidopsis lyrata subsp. lyrata] >gi|297334146|gb|EFH64564.1| 4-coumarate:CoA ligase 3 [Arabidopsis lyrata subsp. lyrata]	gi|460181384|gb|GABL01076159.1|	280	1e-72	TSA: Camelina sativa comp61901_c0_seq1 transcribed RNA sequence	sp|Q9S777|4CL3_ARATH	170	3e-43	4-coumarate--CoA ligase 3 OS=Arabidopsis thaliana GN=4CL3 PE=1 SV=1	AF0089	77.8	9e-15	COG0318	Acyl-CoA synthetases (AMP-forming)/AMP-acid ligases II	K01904	5e-43	171	aly:ARALYDRAFT_315469	4-coumarate--CoA ligase [EC:6.2.1.12]	GO:0055114//oxidation-reduction process;GO:0009744//response to sucrose stimulus;GO:0010224//response to UV-B;GO:0009718//anthocyanin-containing compound biosynthetic process;GO:0009611//response to wounding;GO:0010584//pollen exine formation;GO:0050832//defense response to fungus	GO:0016207//4-coumarate-CoA ligase activity;GO:0047077	-
Unigene24488_NAU-YH	1570	47	1.6475	gi|30697142|ref|NP_849844.1|	828.2	0	4-coumarate--CoA ligase 3 [Arabidopsis thaliana] >gi|332196203|gb|AEE34324.1| 4-coumarate--CoA ligase 3 [Arabidopsis thaliana]	gi|460181384|gb|GABL01076159.1|	831	0	TSA: Camelina sativa comp61901_c0_seq1 transcribed RNA sequence	sp|Q9S777|4CL3_ARATH	823	0	4-coumarate--CoA ligase 3 OS=Arabidopsis thaliana GN=4CL3 PE=1 SV=1	BH3104	216	1e-55	COG0318	Acyl-CoA synthetases (AMP-forming)/AMP-acid ligases II	K01904	0	823	ath:AT1G65060	4-coumarate--CoA ligase [EC:6.2.1.12]	GO:0055114//oxidation-reduction process;GO:0009744//response to sucrose stimulus;GO:0010224//response to UV-B;GO:0009718//anthocyanin-containing compound biosynthetic process;GO:0009611//response to wounding;GO:0010584//pollen exine formation;GO:0050832//defense response to fungus	GO:0016207//4-coumarate-CoA ligase activity;GO:0047077	-
Unigene26090_NAU-YH	997	192	10.5985	gi|297835094|ref|XP_002885429.1|	606.3	2e-172	hypothetical protein ARALYDRAFT_479643 [Arabidopsis lyrata subsp. lyrata] >gi|297331269|gb|EFH61688.1| hypothetical protein ARALYDRAFT_479643 [Arabidopsis lyrata subsp. lyrata]	gi|335346409|gb|HQ641569.1|	1219	0	Raphanus sativus 4-coumarate:CoA ligase mRNA, partial cds	sp|Q9LU36|4CL4_ARATH	599	7e-172	4-coumarate--CoA ligase 4 OS=Arabidopsis thaliana GN=4CL4 PE=1 SV=1	BH3104	184	3e-46	COG0318	Acyl-CoA synthetases (AMP-forming)/AMP-acid ligases II	K01904	2e-173	606	aly:ARALYDRAFT_479643	4-coumarate--CoA ligase [EC:6.2.1.12]	GO:0009611//response to wounding;GO:0009620//response to fungus;GO:0009805//coumarin biosynthetic process;GO:0010363//regulation of plant-type hypersensitive response;GO:0006612//protein targeting to membrane;GO:0009411//response to UV;GO:0006598//polyamine catabolic process;GO:0042398//cellular modified amino acid biosynthetic process;GO:0052542//defense response by callose deposition;GO:0055114…	GO:0016207//4-coumarate-CoA ligase activity;GO:0047077	GO:0005737//cytoplasm;GO:0005634//nucleus
Unigene28587_NAU-YH	1813	751	22.7972	gi|312282235|dbj|BAJ33983.1|	976.5	0	unnamed protein product [Thellungiella halophila]	gi|312282234|dbj|AK352897.1|	1693	0	Thellungiella halophila mRNA, complete cds, clone: RTFL01-18-B19	sp|Q42524|4CL1_ARATH	965	0	4-coumarate--CoA ligase 1 OS=Arabidopsis thaliana GN=4CL1 PE=1 SV=1	BH3104	260	6e-69	COG0318	Acyl-CoA synthetases (AMP-forming)/AMP-acid ligases II	K01904	0	965	aly:ARALYDRAFT_892144	4-coumarate--CoA ligase [EC:6.2.1.12]	GO:0009611//response to wounding;GO:0009620//response to fungus;GO:0009805//coumarin biosynthetic process;GO:0010363//regulation of plant-type hypersensitive response;GO:0006612//protein targeting to membrane;GO:0009411//response to UV;GO:0006598//polyamine catabolic process;GO:0042398//cellular modified amino acid biosynthetic process;GO:0009963//positive regulation of flavonoid biosynthetic pro…	GO:0016207//4-coumarate-CoA ligase activity	GO:0005737//cytoplasm;GO:0005634//nucleus
Unigene28588_NAU-YH	623	22	1.9435	gi|15218002|ref|NP_175579.1|	136.3	3e-31	4-coumarate--CoA ligase 1 [Arabidopsis thaliana] >gi|12229649|sp|Q42524.1|4CL1_ARATH RecName: Full=4-coumarate--CoA ligase 1; Short=4CL 1; AltName: Full=4-coumarate--CoA ligase isoform 1; Short=At4CL1; AltName: Full=4-coumaroyl-CoA synthase 1 >gi|5702184|gb|AAD47191.1|AF106084_1 4-coumarate:CoA ligase 1 [Arabidopsis thaliana] >gi|12321679|gb|AAG50881.1|AC025294_19 4-coumarate:CoA ligase 1 [Arabid…	gi|460183194|gb|GABL01074705.1|	311	5e-82	TSA: Camelina sativa comp61588_c0_seq1 transcribed RNA sequence	sp|Q42524|4CL1_ARATH	136	1e-32	4-coumarate--CoA ligase 1 OS=Arabidopsis thaliana GN=4CL1 PE=1 SV=1	BMEI1632	59.7	4e-09	COG0318	Acyl-CoA synthetases (AMP-forming)/AMP-acid ligases II	K01904	8e-32	134	aly:ARALYDRAFT_892144	4-coumarate--CoA ligase [EC:6.2.1.12]	GO:0009611//response to wounding;GO:0009620//response to fungus;GO:0009805//coumarin biosynthetic process;GO:0010363//regulation of plant-type hypersensitive response;GO:0006612//protein targeting to membrane;GO:0009411//response to UV;GO:0006598//polyamine catabolic process;GO:0042398//cellular modified amino acid biosynthetic process;GO:0009963//positive regulation of flavonoid biosynthetic pro…	GO:0016207//4-coumarate-CoA ligase activity	GO:0005737//cytoplasm;GO:0005634//nucleus
CL14029.Contig1_NAU-YH	207	20	5.3174	gi|6684423|gb|AAF23577.1|AF112102_1	132.9	1e-30	chalcone synthase [Fourraea alpina]	gi|199579962|gb|AC189275.2|	307	2e-81	Brassica rapa subsp. pekinensis clone KBrB024J16, complete sequence	sp|P13416|CHS1_SINAL	129	5e-31	Chalcone synthase 1 OS=Sinapis alba GN=CHS1 PE=2 SV=1	DRA0326	58.9	2e-09	COG3424	Predicted naringenin-chalcone synthase	K00660	9e-30	126	ath:AT5G13930	chalcone synthase [EC:2.3.1.74]	-	-	-
CL14029.Contig2_NAU-YH	669	1168	96.0852	gi|294845741|gb|ADF43042.1|	252.7	3e-66	chalcone synthase 1 protein [Brassica rapa subsp. rapa]	gi|294845740|gb|GU966524.1|	731	0	Brassica rapa subsp. rapa cultivar Tsuda chalcone synthase 1 protein (CHS1) gene, complete cds	sp|P13416|CHS1_SINAL	248	2e-66	Chalcone synthase 1 OS=Sinapis alba GN=CHS1 PE=2 SV=1	DRA0326	73.9	2e-13	COG3424	Predicted naringenin-chalcone synthase	K00660	1e-63	240	ath:AT5G13930	chalcone synthase [EC:2.3.1.74]	GO:0009058//biosynthetic process	GO:0016747//transferase activity, transferring acyl groups other than amino-acyl groups	-
CL2470.Contig1_NAU-YH	1485	13296	492.759	gi|226868|prf||1609233A	780.8	0	chalcone synthase 3	gi|148610289|gb|EF408921.1|	1814	0	Brassica oleracea var. capitata chalcone synthase mRNA, complete cds	sp|P13417|CHS3_SINAL	780	0	Chalcone synthase 3 OS=Sinapis alba GN=CHS3 PE=2 SV=1	DRA0326	139	1e-32	COG3424	Predicted naringenin-chalcone synthase	K00660	0	758	ath:AT5G13930	chalcone synthase [EC:2.3.1.74]	GO:0009058//biosynthetic process	GO:0016747//transferase activity, transferring acyl groups other than amino-acyl groups	-
CL2470.Contig2_NAU-YH	375	1048	153.805	gi|3420729|gb|AAC31911.1|	252.7	1e-66	chalcone synthase A1 [Brassica napus]	gi|2642605|gb|AF031922.1|AF031922	702	0	Raphanus sativus chalcone synthase (CHS) mRNA, complete cds	sp|O22652|CHSY_RAPSA	251	1e-67	Chalcone synthase OS=Raphanus sativus GN=CHS PE=2 SV=1	BH0617	59.3	2e-09	COG3424	Predicted naringenin-chalcone synthase	K00660	8e-66	246	aly:ARALYDRAFT_488219	chalcone synthase [EC:2.3.1.74]	GO:0009058//biosynthetic process	GO:0016747//transferase activity, transferring acyl groups other than amino-acyl groups	-
Unigene3641_NAU-YH	212	10	2.596	gi|168008545|ref|XP_001756967.1|	106.3	1e-22	predicted protein [Physcomitrella patens subsp. patens] >gi|162691838|gb|EDQ78198.1| predicted protein [Physcomitrella patens subsp. patens]	--	--	--	--	sp|O23731|CHS8_BROFI	97.1	2e-21	Chalcone synthase 8 OS=Bromheadia finlaysoniana GN=CHS8 PE=2 SV=1	DRA0326	47.4	6e-06	COG3424	Predicted naringenin-chalcone synthase	K00660	8e-20	93.2	gmx:100809433	chalcone synthase [EC:2.3.1.74]	GO:0009058//biosynthetic process	GO:0016747//transferase activity, transferring acyl groups other than amino-acyl groups	-
Unigene37218_NAU-YH	229	7	1.6823	gi|98962500|gb|ABF59517.1|	66.2	1e-10	stilbene synthase [Bauhinia variegata]	--	--	--	--	sp|P51069|THS3_ARAHY	64.3	2e-11	Stilbene synthase 3 OS=Arachis hypogaea PE=2 SV=1	--	--	--	--	--	K00660	9e-11	63.2	vvi:100258106	chalcone synthase [EC:2.3.1.74]	GO:0009715//chalcone biosynthetic process	GO:0016210//naringenin-chalcone synthase activity	-
Unigene4661_NAU-YH	316	9	1.5675	gi|168008545|ref|XP_001756967.1|	176.8	9e-44	predicted protein [Physcomitrella patens subsp. patens] >gi|162691838|gb|EDQ78198.1| predicted protein [Physcomitrella patens subsp. patens]	gi|308171521|gb|HQ142007.1|	67.9	6e-09	Ipomoea umbraticola chalcone synthase (CHS-D) mRNA, partial cds	sp|P51081|CHSA_PEA	145	5e-36	Chalcone synthase 1A OS=Pisum sativum GN=CHS-1A PE=3 SV=1	--	--	--	--	--	K00660	3e-39	157	ppp:PHYPADRAFT_100508	chalcone synthase [EC:2.3.1.74]	GO:0009058//biosynthetic process	GO:0016747//transferase activity, transferring acyl groups other than amino-acyl groups	-
Unigene5006_NAU-YH	204	9	2.428	gi|288065|emb|CAA50308.1|	141	5e-33	anther specific protein [Brassica napus]	gi|288064|emb|X70976.1|	281	1e-73	B.napus A1 mRNA	sp|P16107|CHSY_PETCR	60.5	2e-10	Chalcone synthase OS=Petroselinum crispum GN=CHS PE=3 SV=1	--	--	--	--	--	K00660	2e-11	65.1	ppp:PHYPADRAFT_100508	chalcone synthase [EC:2.3.1.74]	GO:0009699//phenylpropanoid biosynthetic process;GO:0030639//polyketide biosynthetic process;GO:0080110//sporopollenin biosynthetic process	GO:0090439//tetraketide alpha-pyrone synthase activity	GO:0005783//endoplasmic reticulum
Unigene5900_NAU-YH	336	275	45.0436	--	--	--	--	gi|294845748|gb|GU966528.1|	250	8e-64	Brassica rapa subsp. rapa cultivar Tsuda chalcone synthase 5 protein (CHS5) mRNA, partial cds	sp|P51075|CHSY_BETPN	50.4	2e-07	Chalcone synthase OS=Betula pendula GN=CHS PE=2 SV=2	--	--	--	--	--	K00660	2e-06	48.9	sbi:SORBI_05g020170	chalcone synthase [EC:2.3.1.74]	-	-	-
Unigene9761_NAU-YH	267	11	2.2674	gi|12655951|gb|AAK00671.1|AF229399_1	178.7	2e-44	chalcone synthase [Brassica rapa]	gi|199579962|gb|AC189275.2|	416	1e-114	Brassica rapa subsp. pekinensis clone KBrB024J16, complete sequence	sp|P48390|CHS1_GERHY	172	5e-44	Chalcone synthase 1 OS=Gerbera hybrida GN=CHS1 PE=2 SV=1	--	--	--	--	--	K00660	1e-43	172	rcu:RCOM_1020600	chalcone synthase [EC:2.3.1.74]	GO:0009058//biosynthetic process	GO:0016210//naringenin-chalcone synthase activity	-
CL12905.Contig1_NAU-YH	1173	177	8.3045	gi|297736495|emb|CBI25366.3|	127.1	5e-72	unnamed protein product [Vitis vinifera]	gi|297806526|ref|XM_002871101.1|	430	1e-117	Arabidopsis lyrata subsp. lyrata chalcone-flavanone isomerase family protein, mRNA	sp|Q45QI7|CFI_CAMSI	61.6	4e-15	Chalcone--flavonone isomerase OS=Camellia sinensis GN=CHI PE=2 SV=2	--	--	--	--	--	K01859	3e-12	54.3	sbi:SORBI_01g003330	chalcone isomerase [EC:5.5.1.6]	GO:0009744//response to sucrose stimulus;GO:0010224//response to UV-B;GO:0009718//anthocyanin-containing compound biosynthetic process;GO:0042398//cellular modified amino acid biosynthetic process;GO:0080167//response to karrikin	GO:0045430//chalcone isomerase activity	GO:0009507//chloroplast
CL12905.Contig2_NAU-YH	1057	458	23.8468	gi|18414838|ref|NP_568154.1|	391.3	1e-107	chalcone-flavanone isomerase-like proetin [Arabidopsis thaliana] >gi|30680855|ref|NP_850770.1| chalcone-flavanone isomerase-like proetin [Arabidopsis thaliana] >gi|21593598|gb|AAM65565.1| contains similarity to chalcone-flavonone isomerase (chalcone isomerase) [Arabidopsis thaliana] >gi|332003465|gb|AED90848.1| chalcone-flavanone isomerase-like proetin [Arabidopsis thaliana] >gi|332003466|gb|AED9…	gi|460222250|gb|GABL01043178.1|	731	0	TSA: Camelina sativa comp51448_c0_seq1 transcribed RNA sequence	sp|Q3Y4F4|CFI_CANGE	97.4	1e-20	Chalcone--flavonone isomerase OS=Canna generalis GN=CHI PE=2 SV=1	--	--	--	--	--	K01859	5e-18	90.1	pop:POPTR_724846	chalcone isomerase [EC:5.5.1.6]	GO:0009744//response to sucrose stimulus;GO:0010224//response to UV-B;GO:0009718//anthocyanin-containing compound biosynthetic process;GO:0042398//cellular modified amino acid biosynthetic process;GO:0080167//response to karrikin	GO:0045430//chalcone isomerase activity	GO:0009507//chloroplast
CL4842.Contig1_NAU-YH	959	804	46.14	gi|5921725|sp|O22651.1|CFI_RAPSA	468.8	6e-131	RecName: Full=Chalcone--flavonone isomerase; Short=Chalcone isomerase >gi|2642604|gb|AAB87071.1| chalcone isomerase [Raphanus sativus]	gi|2642603|gb|AF031921.1|AF031921	1403	0	Raphanus sativus chalcone isomerase (CHI) mRNA, complete cds	sp|O22651|CFI_RAPSA	468	2e-132	Chalcone--flavonone isomerase OS=Raphanus sativus GN=CHI PE=2 SV=1	--	--	--	--	--	K01859	4e-109	392	aly:ARALYDRAFT_485933	chalcone isomerase [EC:5.5.1.6]	GO:0009744//response to sucrose stimulus;GO:0010224//response to UV-B;GO:0009718//anthocyanin-containing compound biosynthetic process;GO:0009733//response to auxin stimulus;GO:0042398//cellular modified amino acid biosynthetic process;GO:0080167//response to karrikin	GO:0045430//chalcone isomerase activity;GO:0005515//protein binding	GO:0042406//extrinsic to endoplasmic reticulum membrane;GO:0009705//plant-type vacuole membrane;GO:0009507//chloroplast;GO:0005634//nucleus
CL4842.Contig2_NAU-YH	437	142	17.8833	gi|283856056|gb|ADB45305.1|	269.6	1e-71	chalcone-flavanone isomerase [Brassica juncea var. napiformis]	gi|283856055|gb|GU230157.1|	620	1e-175	Brassica juncea var. napiformis chalcone-flavanone isomerase mRNA, complete cds	sp|O22651|CFI_RAPSA	265	6e-72	Chalcone--flavonone isomerase OS=Raphanus sativus GN=CHI PE=2 SV=1	--	--	--	--	--	K01859	3e-68	254	aly:ARALYDRAFT_485933	chalcone isomerase [EC:5.5.1.6]	GO:0009744//response to sucrose stimulus;GO:0010224//response to UV-B;GO:0009718//anthocyanin-containing compound biosynthetic process;GO:0009733//response to auxin stimulus;GO:0042398//cellular modified amino acid biosynthetic process;GO:0080167//response to karrikin	GO:0045430//chalcone isomerase activity;GO:0005515//protein binding	GO:0042406//extrinsic to endoplasmic reticulum membrane;GO:0009705//plant-type vacuole membrane;GO:0009507//chloroplast;GO:0005634//nucleus
Unigene12692_NAU-YH	978	260	14.631	gi|5921725|sp|O22651.1|CFI_RAPSA	145.2	1e-33	RecName: Full=Chalcone--flavonone isomerase; Short=Chalcone isomerase >gi|2642604|gb|AAB87071.1| chalcone isomerase [Raphanus sativus]	gi|2642603|gb|AF031921.1|AF031921	448	1e-123	Raphanus sativus chalcone isomerase (CHI) mRNA, complete cds	sp|O22651|CFI_RAPSA	145	5e-35	Chalcone--flavonone isomerase OS=Raphanus sativus GN=CHI PE=2 SV=1	--	--	--	--	--	K01859	4e-25	113	aly:ARALYDRAFT_485933	chalcone isomerase [EC:5.5.1.6]	GO:0009744//response to sucrose stimulus;GO:0010224//response to UV-B;GO:0009718//anthocyanin-containing compound biosynthetic process;GO:0009733//response to auxin stimulus;GO:0042398//cellular modified amino acid biosynthetic process;GO:0080167//response to karrikin	GO:0045430//chalcone isomerase activity;GO:0005515//protein binding	GO:0042406//extrinsic to endoplasmic reticulum membrane;GO:0009705//plant-type vacuole membrane;GO:0009507//chloroplast;GO:0005634//nucleus
Unigene14025_NAU-YH	1098	280	14.0345	gi|18412649|ref|NP_567140.1|	468	1e-130	Chalcone-flavanone isomerase family protein [Arabidopsis thaliana] >gi|332646922|gb|AEE80443.1| Chalcone-flavanone isomerase family protein [Arabidopsis thaliana]	gi|145339806|ref|NM_116182.4|	698	0	Arabidopsis thaliana Chalcone-flavanone isomerase family protein (AT3G63170) mRNA, complete cds	sp|A2IBF8|CFI_GOSHI	51.6	8e-07	Chalcone--flavonone isomerase OS=Gossypium hirsutum GN=CHI PE=2 SV=1	--	--	--	--	--	--	--	--	--	--	GO:0006631//fatty acid metabolic process	GO:0016872//intramolecular lyase activity;GO:0005504//fatty acid binding	GO:0009941//chloroplast envelope;GO:0009570//chloroplast stroma;GO:0005739//mitochondrion
Unigene17936_NAU-YH	653	3170	267.169	gi|98991380|gb|ABF60660.1|	267.7	1e-70	flavanone 3-hydroxylase 2 [Brassica napus] >gi|98991382|gb|ABF60661.1| flavanone 3-hydroxylase 2 [Brassica napus]	gi|82795265|gb|DQ288239.1|	813	0	Brassica napus flavanone 3-hydroxylase 1 (F3H-1) mRNA, complete cds	sp|Q05965|FL3H_MATIN	256	1e-68	Naringenin,2-oxoglutarate 3-dioxygenase (Fragment) OS=Matthiola incana GN=FHT PE=2 SV=1	SPAC25B8.13c	53.1	4e-07	COG3491	Isopenicillin N synthase and related dioxygenases	K00475	1e-67	253	aly:ARALYDRAFT_485476	naringenin 3-dioxygenase [EC:1.14.11.9]	GO:0009744//response to sucrose stimulus;GO:0010224//response to UV-B;GO:0009718//anthocyanin-containing compound biosynthetic process;GO:0055114//oxidation-reduction process	GO:0045486//naringenin 3-dioxygenase activity	GO:0005737//cytoplasm
Unigene17937_NAU-YH	726	2943	223.097	gi|166798287|gb|ABY89689.1|	469.5	2e-131	flavanone 3-hydroxylase 1 protein [Brassica rapa subsp. campestris]	gi|82795265|gb|DQ288239.1|	1209	0	Brassica napus flavanone 3-hydroxylase 1 (F3H-1) mRNA, complete cds	sp|Q9S818|FL3H_ARATH	453	5e-128	Naringenin,2-oxoglutarate 3-dioxygenase OS=Arabidopsis thaliana GN=F3H PE=1 SV=1	PA0147	74.7	1e-13	COG3491	Isopenicillin N synthase and related dioxygenases	K00475	4e-128	455	aly:ARALYDRAFT_485476	naringenin 3-dioxygenase [EC:1.14.11.9]	GO:0009744//response to sucrose stimulus;GO:0010224//response to UV-B;GO:0009718//anthocyanin-containing compound biosynthetic process;GO:0055114//oxidation-reduction process	GO:0045486//naringenin 3-dioxygenase activity	GO:0005737//cytoplasm
CL6897.Contig2_NAU-YH	346	24	3.8175	gi|323709160|gb|ADY02653.1|	184.1	5e-46	flavonol synthase [Parrya nudicaulis]	gi|110736554|dbj|AK228300.1|	129	2e-27	Arabidopsis thaliana mRNA for flavonol synthase, complete cds, clone: RAFL14-73-N23	sp|Q96330|FLS1_ARATH	183	2e-47	Flavonol synthase/flavanone 3-hydroxylase OS=Arabidopsis thaliana GN=FLS1 PE=1 SV=1	--	--	--	--	--	K05278	4e-47	184	aly:ARALYDRAFT_487705	flavonol synthase [EC:1.14.11.23]	GO:0055114//oxidation-reduction process;GO:0009744//response to sucrose stimulus;GO:0010224//response to UV-B;GO:0015706//nitrate transport;GO:0009718//anthocyanin-containing compound biosynthetic process;GO:0010106//cellular response to iron ion starvation;GO:0009733//response to auxin stimulus;GO:0006826//iron ion transport;GO:0010167//response to nitrate;GO:0016045//detection of bacterium;GO:0…	GO:0045431//flavonol synthase activity	GO:0005737//cytoplasm
CL7327.Contig5_NAU-YH	220	7	1.7511	gi|16118889|gb|AAL14645.1|AF417857_1	117.1	8e-26	AOP1 [Arabidopsis lyrata] >gi|16118984|gb|AAL14690.1| 2-oxoglutarate-dependent dioxygenase [Arabidopsis lyrata]	gi|199579873|gb|AC232438.1|	244	3e-62	Brassica rapa subsp. pekinensis clone KBrB002P01, complete sequence	sp|Q7XZQ6|FLS_PETCR	45.4	7e-06	Flavonol synthase/flavanone 3-hydroxylase OS=Petroselinum crispum GN=FLS PE=1 SV=1	--	--	--	--	--	--	--	--	--	--	GO:0019761//glucosinolate biosynthetic process;GO:0055114//oxidation-reduction process	GO:0016706//oxidoreductase activity, acting on paired donors, with incorporation or reduction of molecular oxygen, 2-oxoglutarate as one donor, and incorporation of one atom each of oxygen into both donors;GO:0016702//oxidoreductase activity, acting on single donors with incorporation of molecular oxygen, incorporation of two atoms of oxygen	GO:0005737//cytoplasm;GO:0016020//membrane
Unigene10168_NAU-YH	339	30	4.8704	gi|21593702|gb|AAM65669.1|	214.5	4e-55	unknown [Arabidopsis thaliana]	gi|199580311|gb|AC232562.1|	452	1e-124	Brassica rapa subsp. pekinensis clone KBrH054E04, complete sequence	sp|Q96330|FLS1_ARATH	88.6	8e-19	Flavonol synthase/flavanone 3-hydroxylase OS=Arabidopsis thaliana GN=FLS1 PE=1 SV=1	PA4191	62	3e-10	COG3491	Isopenicillin N synthase and related dioxygenases	K06892	2e-56	214	ath:AT3G19010		GO:0043085//positive regulation of catalytic activity;GO:0019252//starch biosynthetic process;GO:0010363//regulation of plant-type hypersensitive response;GO:0030003//cellular cation homeostasis;GO:0000023//maltose metabolic process;GO:0006612//protein targeting to membrane;GO:0070838//divalent metal ion transport;GO:0055114//oxidation-reduction process;GO:0009963//positive regulation of flavonoi…	GO:0045431//flavonol synthase activity;GO:0005506//iron ion binding	GO:0005737//cytoplasm
Unigene10580_NAU-YH	290	10	1.8978	gi|169635696|emb|CAP09039.1|	170.6	6e-42	flavone synthase [Arabidopsis thaliana]	gi|460216495|gb|GABL01047538.1|	347	4e-93	TSA: Camelina sativa comp53358_c0_seq1 transcribed RNA sequence	sp|Q96330|FLS1_ARATH	169	4e-43	Flavonol synthase/flavanone 3-hydroxylase OS=Arabidopsis thaliana GN=FLS1 PE=1 SV=1	PA0147	56.2	1e-08	COG3491	Isopenicillin N synthase and related dioxygenases	K05278	1e-42	169	ath:AT5G08640	flavonol synthase [EC:1.14.11.23]	GO:0055114//oxidation-reduction process;GO:0009744//response to sucrose stimulus;GO:0010224//response to UV-B;GO:0009718//anthocyanin-containing compound biosynthetic process;GO:0009733//response to auxin stimulus;GO:0051555//flavonol biosynthetic process;GO:0080167//response to karrikin;GO:0016045//detection of bacterium	GO:0045431//flavonol synthase activity	GO:0005737//cytoplasm
Unigene11483_NAU-YH	626	41	3.6045	gi|297808105|ref|XP_002871936.1|	342.4	3e-93	hypothetical protein ARALYDRAFT_488949 [Arabidopsis lyrata subsp. lyrata] >gi|297317773|gb|EFH48195.1| hypothetical protein ARALYDRAFT_488949 [Arabidopsis lyrata subsp. lyrata]	gi|460191027|gb|GABL01068887.1|	571	1e-160	TSA: Camelina sativa comp60214_c0_seq1 transcribed RNA sequence	sp|Q9M547|FLS_EUSER	136	8e-33	Flavonol synthase/flavanone 3-hydroxylase OS=Eustoma exaltatum subsp. russellianum GN=FLS PE=2 SV=1	Cj1199	76.3	4e-14	COG3491	Isopenicillin N synthase and related dioxygenases	K05278	3e-30	129	sbi:SORBI_04g034240	flavonol synthase [EC:1.14.11.23]	GO:0016132//brassinosteroid biosynthetic process;GO:0055114//oxidation-reduction process;GO:0015706//nitrate transport;GO:0010359//regulation of anion channel activity;GO:0009165//nucleotide biosynthetic process;GO:0000041//transition metal ion transport;GO:0010167//response to nitrate;GO:0051555//flavonol biosynthetic process	GO:0045431//flavonol synthase activity	GO:0005829//cytosol
Unigene13117_NAU-YH	671	62	5.0852	gi|297793401|ref|XP_002864585.1|	270.4	1e-71	oxidoreductase [Arabidopsis lyrata subsp. lyrata] >gi|297310420|gb|EFH40844.1| oxidoreductase [Arabidopsis lyrata subsp. lyrata]	gi|297793400|ref|XM_002864539.1|	321	5e-85	Arabidopsis lyrata subsp. lyrata oxidoreductase, mRNA	sp|O04395|FLS_MATIN	59.7	1e-09	Flavonol synthase/flavanone 3-hydroxylase (Fragment) OS=Matthiola incana PE=2 SV=1	SPCC965.15	50.8	2e-06	COG3491	Isopenicillin N synthase and related dioxygenases	K04125	2e-11	67	pop:POPTR_550316	gibberellin 2-oxidase [EC:1.14.11.13]	GO:0009693//ethylene biosynthetic process;GO:0055114//oxidation-reduction process	GO:0005506//iron ion binding;GO:0009815//1-aminocyclopropane-1-carboxylate oxidase activity;GO:0016706//oxidoreductase activity, acting on paired donors, with incorporation or reduction of molecular oxygen, 2-oxoglutarate as one donor, and incorporation of one atom each of oxygen into both donors	GO:0005737//cytoplasm
Unigene22378_NAU-YH	1178	439	20.5097	gi|297809271|ref|XP_002872519.1|	614.8	9e-175	oxidoreductase [Arabidopsis lyrata subsp. lyrata] >gi|297318356|gb|EFH48778.1| oxidoreductase [Arabidopsis lyrata subsp. lyrata]	gi|297809270|ref|XM_002872473.1|	906	0	Arabidopsis lyrata subsp. lyrata oxidoreductase, mRNA	sp|Q9ZWQ9|FLS_CITUN	218	4e-57	Flavonol synthase/flavanone 3-hydroxylase OS=Citrus unshiu GN=FLS PE=1 SV=1	PA0147	108	2e-23	COG3491	Isopenicillin N synthase and related dioxygenases	K06892	6e-130	462	pop:POPTR_550478		GO:0009627//systemic acquired resistance;GO:0019748//secondary metabolic process;GO:0009697//salicylic acid biosynthetic process;GO:0055114//oxidation-reduction process	GO:0005506//iron ion binding;GO:0016706//oxidoreductase activity, acting on paired donors, with incorporation or reduction of molecular oxygen, 2-oxoglutarate as one donor, and incorporation of one atom each of oxygen into both donors	GO:0005737//cytoplasm
Unigene34749_NAU-YH	244	9	2.03	gi|297823549|ref|XP_002879657.1|	82.8	1e-15	hypothetical protein ARALYDRAFT_321431 [Arabidopsis lyrata subsp. lyrata] >gi|297325496|gb|EFH55916.1| hypothetical protein ARALYDRAFT_321431 [Arabidopsis lyrata subsp. lyrata]	gi|297823548|ref|XM_002879611.1|	83.8	7e-14	Arabidopsis lyrata subsp. lyrata hypothetical protein, mRNA	sp|O04395|FLS_MATIN	60.8	2e-10	Flavonol synthase/flavanone 3-hydroxylase (Fragment) OS=Matthiola incana PE=2 SV=1	--	--	--	--	--	K05278	3e-09	58.2	aly:ARALYDRAFT_487705	flavonol synthase [EC:1.14.11.23]	GO:0055114//oxidation-reduction process;GO:0009744//response to sucrose stimulus;GO:0010224//response to UV-B;GO:0015706//nitrate transport;GO:0009718//anthocyanin-containing compound biosynthetic process;GO:0010106//cellular response to iron ion starvation;GO:0009733//response to auxin stimulus;GO:0006826//iron ion transport;GO:0010167//response to nitrate;GO:0016045//detection of bacterium;GO:0…	GO:0045431//flavonol synthase activity	GO:0005737//cytoplasm
Unigene3501_NAU-YH	317	11	1.9097	gi|6015164|sp|O04395.1|FLS_MATIN	151.4	4e-36	RecName: Full=Flavonol synthase/flavanone 3-hydroxylase; Short=FLS	gi|2155307|gb|AF001391.1|AF001391	81.8	4e-13	Matthiola incana putative flavonol synthase, partial cds	sp|O04395|FLS_MATIN	151	1e-37	Flavonol synthase/flavanone 3-hydroxylase (Fragment) OS=Matthiola incana PE=2 SV=1	--	--	--	--	--	K05278	9e-33	136	ath:AT5G63590	flavonol synthase [EC:1.14.11.23]	GO:0009744//response to sucrose stimulus;GO:0010224//response to UV-B;GO:0015706//nitrate transport;GO:0009718//anthocyanin-containing compound biosynthetic process;GO:0010106//cellular response to iron ion starvation;GO:0009733//response to auxin stimulus;GO:0006826//iron ion transport;GO:0010167//response to nitrate;GO:0016045//detection of bacterium;GO:0080167//response to karrikin	GO:0045431//flavonol synthase activity	GO:0005737//cytoplasm
CL1992.Contig1_NAU-YH	1566	1316	46.2492	gi|297803856|ref|XP_002869812.1|	836.3	0	hypothetical protein ARALYDRAFT_354499 [Arabidopsis lyrata subsp. lyrata] >gi|297315648|gb|EFH46071.1| hypothetical protein ARALYDRAFT_354499 [Arabidopsis lyrata subsp. lyrata]	gi|332656411|gb|CP002687.1|	1322	0	Arabidopsis thaliana chromosome 4, complete sequence	sp|P48418|C75A1_PETHY	295	5e-80	Flavonoid 3',5'-hydroxylase 1 OS=Petunia hybrida GN=CYP75A1 PE=2 SV=1	alr4766	117	7e-26	COG2124	Cytochrome P450	K05280	3e-81	301	rcu:RCOM_1469920	flavonoid 3'-monooxygenase [EC:1.14.13.21]	GO:0055114//oxidation-reduction process	GO:0009055//electron carrier activity;GO:0004497//monooxygenase activity;GO:0005506//iron ion binding;GO:0020037//heme binding;GO:0016705//oxidoreductase activity, acting on paired donors, with incorporation or reduction of molecular oxygen;GO:0019825//oxygen binding	GO:0005794//Golgi apparatus;GO:0009506//plasmodesma;GO:0005886//plasma membrane;GO:0005618//cell wall;GO:0005774//vacuolar membrane;GO:0009507//chloroplast;GO:0005739//mitochondrion
CL2046.Contig3_NAU-YH	236	10	2.332	gi|240255793|ref|NP_192969.4|	141	5e-33	cytochrome P450, family 706, subfamily A, polypeptide 6 [Arabidopsis thaliana] >gi|51536592|gb|AAU05534.1| At4g12320 [Arabidopsis thaliana] >gi|332657714|gb|AEE83114.1| cytochrome P450, family 706, subfamily A, polypeptide 6 [Arabidopsis thaliana]	gi|297813756|ref|XM_002874716.1|	224	3e-56	Arabidopsis lyrata subsp. lyrata At4g12320, mRNA	sp|Q9SBQ9|F3PH_PETHY	60.1	3e-10	Flavonoid 3'-monooxygenase OS=Petunia hybrida GN=CYP75B2 PE=2 SV=1	--	--	--	--	--	K05280	2e-10	62.4	vvi:100232999	flavonoid 3'-monooxygenase [EC:1.14.13.21]	GO:0055114//oxidation-reduction process	GO:0009055//electron carrier activity;GO:0004497//monooxygenase activity;GO:0005506//iron ion binding;GO:0020037//heme binding;GO:0016705//oxidoreductase activity, acting on paired donors, with incorporation or reduction of molecular oxygen;GO:0019825//oxygen binding	GO:0009507//chloroplast;GO:0005783//endoplasmic reticulum;GO:0071944//cell periphery
CL2785.Contig1_NAU-YH	2396	21	0.4824	gi|166798285|gb|ABY89688.1|	299.3	2e-79	flavonoid 3` hydroxylase 2 protein [Brassica rapa subsp. campestris]	gi|199580013|gb|AC189332.2|	771	0	Brassica rapa subsp. pekinensis clone KBrB038E05, complete sequence	sp|Q9SD85|F3PH_ARATH	265	7e-71	Flavonoid 3'-monooxygenase OS=Arabidopsis thaliana GN=CYP75B1 PE=1 SV=1	--	--	--	--	--	K05280	1e-70	266	aly:ARALYDRAFT_487632	flavonoid 3'-monooxygenase [EC:1.14.13.21]	GO:0009744//response to sucrose stimulus;GO:0010224//response to UV-B;GO:0009718//anthocyanin-containing compound biosynthetic process;GO:0009733//response to auxin stimulus;GO:0055114//oxidation-reduction process	GO:0016711//flavonoid 3'-monooxygenase activity;GO:0009055//electron carrier activity;GO:0005506//iron ion binding;GO:0020037//heme binding;GO:0019825//oxygen binding	GO:0005576//extracellular region
Unigene1076_NAU-YH	1125	1	0.0489	gi|166798285|gb|ABY89688.1|	299.3	8e-80	flavonoid 3` hydroxylase 2 protein [Brassica rapa subsp. campestris]	gi|199580013|gb|AC189332.2|	771	0	Brassica rapa subsp. pekinensis clone KBrB038E05, complete sequence	sp|Q9SD85|F3PH_ARATH	265	3e-71	Flavonoid 3'-monooxygenase OS=Arabidopsis thaliana GN=CYP75B1 PE=1 SV=1	--	--	--	--	--	K05280	5e-71	266	aly:ARALYDRAFT_487632	flavonoid 3'-monooxygenase [EC:1.14.13.21]	GO:0009744//response to sucrose stimulus;GO:0010224//response to UV-B;GO:0009718//anthocyanin-containing compound biosynthetic process;GO:0009733//response to auxin stimulus;GO:0055114//oxidation-reduction process	GO:0016711//flavonoid 3'-monooxygenase activity;GO:0009055//electron carrier activity;GO:0005506//iron ion binding;GO:0020037//heme binding;GO:0019825//oxygen binding	GO:0005576//extracellular region
Unigene1361_NAU-YH	1719	1	0.032	gi|166798285|gb|ABY89688.1|	299.3	1e-79	flavonoid 3` hydroxylase 2 protein [Brassica rapa subsp. campestris]	gi|199580013|gb|AC189332.2|	771	0	Brassica rapa subsp. pekinensis clone KBrB038E05, complete sequence	sp|Q9SD85|F3PH_ARATH	265	5e-71	Flavonoid 3'-monooxygenase OS=Arabidopsis thaliana GN=CYP75B1 PE=1 SV=1	--	--	--	--	--	K05280	8e-71	266	aly:ARALYDRAFT_487632	flavonoid 3'-monooxygenase [EC:1.14.13.21]	GO:0009744//response to sucrose stimulus;GO:0010224//response to UV-B;GO:0009718//anthocyanin-containing compound biosynthetic process;GO:0009733//response to auxin stimulus;GO:0055114//oxidation-reduction process	GO:0016711//flavonoid 3'-monooxygenase activity;GO:0009055//electron carrier activity;GO:0005506//iron ion binding;GO:0020037//heme binding;GO:0019825//oxygen binding	GO:0005576//extracellular region
Unigene210_NAU-YH	1667	1	0.033	gi|166798285|gb|ABY89688.1|	299.3	1e-79	flavonoid 3` hydroxylase 2 protein [Brassica rapa subsp. campestris]	gi|199580013|gb|AC189332.2|	771	0	Brassica rapa subsp. pekinensis clone KBrB038E05, complete sequence	sp|Q9SD85|F3PH_ARATH	265	5e-71	Flavonoid 3'-monooxygenase OS=Arabidopsis thaliana GN=CYP75B1 PE=1 SV=1	--	--	--	--	--	K05280	7e-71	266	aly:ARALYDRAFT_487632	flavonoid 3'-monooxygenase [EC:1.14.13.21]	GO:0009744//response to sucrose stimulus;GO:0010224//response to UV-B;GO:0009718//anthocyanin-containing compound biosynthetic process;GO:0009733//response to auxin stimulus;GO:0055114//oxidation-reduction process	GO:0016711//flavonoid 3'-monooxygenase activity;GO:0009055//electron carrier activity;GO:0005506//iron ion binding;GO:0020037//heme binding;GO:0019825//oxygen binding	GO:0005576//extracellular region
Unigene2815_NAU-YH	2281	1	0.0241	gi|166798285|gb|ABY89688.1|	299.3	1e-79	flavonoid 3` hydroxylase 2 protein [Brassica rapa subsp. campestris]	gi|199580013|gb|AC189332.2|	771	0	Brassica rapa subsp. pekinensis clone KBrB038E05, complete sequence	sp|Q9SD85|F3PH_ARATH	265	6e-71	Flavonoid 3'-monooxygenase OS=Arabidopsis thaliana GN=CYP75B1 PE=1 SV=1	--	--	--	--	--	K05280	1e-70	266	aly:ARALYDRAFT_487632	flavonoid 3'-monooxygenase [EC:1.14.13.21]	GO:0009744//response to sucrose stimulus;GO:0010224//response to UV-B;GO:0009718//anthocyanin-containing compound biosynthetic process;GO:0009733//response to auxin stimulus;GO:0055114//oxidation-reduction process	GO:0016711//flavonoid 3'-monooxygenase activity;GO:0009055//electron carrier activity;GO:0005506//iron ion binding;GO:0020037//heme binding;GO:0019825//oxygen binding	GO:0005576//extracellular region
Unigene8883_NAU-YH	573	101	9.7008	gi|166798283|gb|ABY89687.1|	216.5	2e-55	flavonoid 3` hydroxylase 1 protein [Brassica rapa subsp. campestris]	gi|199580013|gb|AC189332.2|	507	1e-141	Brassica rapa subsp. pekinensis clone KBrB038E05, complete sequence	sp|Q9SD85|F3PH_ARATH	199	9e-52	Flavonoid 3'-monooxygenase OS=Arabidopsis thaliana GN=CYP75B1 PE=1 SV=1	SMc02579	53.1	3e-07	COG2124	Cytochrome P450	K05280	2e-51	199	ath:AT5G07990	flavonoid 3'-monooxygenase [EC:1.14.13.21]	GO:0009744//response to sucrose stimulus;GO:0010224//response to UV-B;GO:0009718//anthocyanin-containing compound biosynthetic process;GO:0009733//response to auxin stimulus;GO:0055114//oxidation-reduction process	GO:0016711//flavonoid 3'-monooxygenase activity;GO:0009055//electron carrier activity;GO:0005506//iron ion binding;GO:0020037//heme binding;GO:0019825//oxygen binding	GO:0005576//extracellular region
Unigene8884_NAU-YH	478	177	20.3791	gi|166798283|gb|ABY89687.1|	313.9	5e-85	flavonoid 3` hydroxylase 1 protein [Brassica rapa subsp. campestris]	gi|84380742|gb|DQ324379.1|	783	0	Brassica napus flavonoid 3'-hydroxylase mRNA, complete cds	sp|Q9SD85|F3PH_ARATH	296	3e-81	Flavonoid 3'-monooxygenase OS=Arabidopsis thaliana GN=CYP75B1 PE=1 SV=1	alr1450	92.8	2e-19	COG2124	Cytochrome P450	K05280	2e-81	298	aly:ARALYDRAFT_487632	flavonoid 3'-monooxygenase [EC:1.14.13.21]	GO:0009744//response to sucrose stimulus;GO:0010224//response to UV-B;GO:0009718//anthocyanin-containing compound biosynthetic process;GO:0009733//response to auxin stimulus;GO:0055114//oxidation-reduction process	GO:0016711//flavonoid 3'-monooxygenase activity;GO:0009055//electron carrier activity;GO:0005506//iron ion binding;GO:0020037//heme binding;GO:0019825//oxygen binding	GO:0005576//extracellular region
Unigene8885_NAU-YH	456	79	9.5346	gi|166798285|gb|ABY89688.1|	208.8	2e-53	flavonoid 3` hydroxylase 2 protein [Brassica rapa subsp. campestris]	gi|199580013|gb|AC189332.2|	559	1e-157	Brassica rapa subsp. pekinensis clone KBrB038E05, complete sequence	sp|Q9SD85|F3PH_ARATH	191	1e-49	Flavonoid 3'-monooxygenase OS=Arabidopsis thaliana GN=CYP75B1 PE=1 SV=1	--	--	--	--	--	K05280	3e-50	194	aly:ARALYDRAFT_487632	flavonoid 3'-monooxygenase [EC:1.14.13.21]	GO:0009744//response to sucrose stimulus;GO:0010224//response to UV-B;GO:0009718//anthocyanin-containing compound biosynthetic process;GO:0009733//response to auxin stimulus;GO:0055114//oxidation-reduction process	GO:0016711//flavonoid 3'-monooxygenase activity;GO:0009055//electron carrier activity;GO:0005506//iron ion binding;GO:0020037//heme binding;GO:0019825//oxygen binding	GO:0005576//extracellular region
Unigene8907_NAU-YH	2567	655	14.0429	gi|168067161|ref|XP_001785493.1|	432.9	1e-119	predicted protein [Physcomitrella patens subsp. patens] >gi|162662900|gb|EDQ49700.1| predicted protein [Physcomitrella patens subsp. patens]	--	--	--	--	sp|Q9SBQ9|F3PH_PETHY	395	5e-110	Flavonoid 3'-monooxygenase OS=Petunia hybrida GN=CYP75B2 PE=2 SV=1	BH0579	132	2e-30	COG2124	Cytochrome P450	K05280	3e-112	404	vvi:100232999	flavonoid 3'-monooxygenase [EC:1.14.13.21]	-	GO:0005488//binding;GO:0016491//oxidoreductase activity	GO:0016023//cytoplasmic membrane-bounded vesicle
CL1858.Contig1_NAU-YH	1127	160	7.8133	gi|297828257|ref|XP_002882011.1|	618.6	6e-176	dihydroflavonol 4-reductase family [Arabidopsis lyrata subsp. lyrata] >gi|297327850|gb|EFH58270.1| dihydroflavonol 4-reductase family [Arabidopsis lyrata subsp. lyrata]	gi|297828256|ref|XM_002881965.1|	1162	0	Arabidopsis lyrata subsp. lyrata dihydroflavonol 4-reductase family, mRNA	sp|P51103|DFRA_CALCH	254	5e-68	Dihydroflavonol-4-reductase OS=Callistephus chinensis GN=F PE=2 SV=1	SA0317	97.1	5e-20	COG0451	Nucleoside-diphosphate-sugar epimerases	K13082	1e-67	255	vvi:100233141	bifunctional dihydroflavonol 4-reductase/flavanone 4-reductase [EC:1.1.1.219 1.1.1.234]	GO:0009813//flavonoid biosynthetic process;GO:0009888//tissue development;GO:0016126//sterol biosynthetic process;GO:0040007//growth;GO:0010638//positive regulation of organelle organization;GO:0033044//regulation of chromosome organization;GO:0010422//regulation of brassinosteroid biosynthetic process;GO:0042742//defense response to bacterium;GO:0016192//vesicle-mediated transport;GO:0032012//re…	GO:0005515//protein binding;GO:0000166//nucleotide binding;GO:0050662//coenzyme binding;GO:0016614//oxidoreductase activity, acting on CH-OH group of donors;GO:0005086//ARF guanyl-nucleotide exchange factor activity	GO:0005802//trans-Golgi network;GO:0005829//cytosol;GO:0005769//early endosome;GO:0005634//nucleus
CL1858.Contig2_NAU-YH	261	0	0	gi|15225469|ref|NP_182064.1|	132.9	1e-30	dihydroflavonol 4-reductase-like protein [Arabidopsis thaliana] >gi|330255452|gb|AEC10546.1| dihydroflavonol 4-reductase-like protein [Arabidopsis thaliana]	gi|199580193|gb|AC189498.2|	313	5e-83	Brassica rapa subsp. pekinensis clone KBrB086L12, complete sequence	sp|P51106|DFRA_HORVU	57.4	2e-09	Dihydroflavonol-4-reductase OS=Hordeum vulgare GN=ANT18 PE=3 SV=1	--	--	--	--	--	K08695	8e-10	60.1	pop:POPTR_831060	anthocyanidin reductase [EC:1.3.1.77]	GO:0009813//flavonoid biosynthetic process;GO:0009888//tissue development;GO:0016126//sterol biosynthetic process;GO:0040007//growth;GO:0010638//positive regulation of organelle organization;GO:0033044//regulation of chromosome organization;GO:0010422//regulation of brassinosteroid biosynthetic process;GO:0042742//defense response to bacterium;GO:0016192//vesicle-mediated transport;GO:0032012//re…	GO:0005515//protein binding;GO:0045552//dihydrokaempferol 4-reductase activity;GO:0000166//nucleotide binding;GO:0050662//coenzyme binding;GO:0005086//ARF guanyl-nucleotide exchange factor activity	GO:0005802//trans-Golgi network;GO:0005829//cytosol;GO:0005769//early endosome;GO:0005634//nucleus
CL1858.Contig3_NAU-YH	435	0	0	gi|297828257|ref|XP_002882011.1|	204.9	3e-52	dihydroflavonol 4-reductase family [Arabidopsis lyrata subsp. lyrata] >gi|297327850|gb|EFH58270.1| dihydroflavonol 4-reductase family [Arabidopsis lyrata subsp. lyrata]	gi|297828256|ref|XM_002881965.1|	343	9e-92	Arabidopsis lyrata subsp. lyrata dihydroflavonol 4-reductase family, mRNA	sp|P51110|DFRA_VITVI	85.9	8e-18	Dihydroflavonol-4-reductase OS=Vitis vinifera GN=DFR PE=1 SV=1	--	--	--	--	--	K13082	2e-17	85.9	vvi:100233141	bifunctional dihydroflavonol 4-reductase/flavanone 4-reductase [EC:1.1.1.219 1.1.1.234]	GO:0009813//flavonoid biosynthetic process;GO:0009888//tissue development;GO:0016126//sterol biosynthetic process;GO:0040007//growth;GO:0010638//positive regulation of organelle organization;GO:0033044//regulation of chromosome organization;GO:0010422//regulation of brassinosteroid biosynthetic process;GO:0042742//defense response to bacterium;GO:0016192//vesicle-mediated transport;GO:0032012//re…	GO:0005515//protein binding;GO:0000166//nucleotide binding;GO:0050662//coenzyme binding;GO:0016614//oxidoreductase activity, acting on CH-OH group of donors;GO:0005086//ARF guanyl-nucleotide exchange factor activity	GO:0005802//trans-Golgi network;GO:0005829//cytosol;GO:0005769//early endosome;GO:0005634//nucleus
Unigene20944_NAU-YH	1417	12099	469.915	gi|119656081|gb|ABL86389.1|	740.3	0	dihydroflavonol 4-reductase [Brassica juncea] >gi|119656083|gb|ABL86390.1| dihydroflavonol 4-reductase [Brassica juncea]	gi|56130956|gb|AY567978.1|	1905	0	Brassica rapa subsp. pekinensis cultivar Seoul dihydroflavonol-4-reductase (DFR) mRNA, complete cds	sp|P51102|DFRA_ARATH	660	0	Dihydroflavonol-4-reductase OS=Arabidopsis thaliana GN=DFRA PE=3 SV=2	L161121	127	4e-29	COG0451	Nucleoside-diphosphate-sugar epimerases	K13082	0	667	aly:ARALYDRAFT_494741	bifunctional dihydroflavonol 4-reductase/flavanone 4-reductase [EC:1.1.1.219 1.1.1.234]	GO:0009744//response to sucrose stimulus;GO:0010224//response to UV-B;GO:0009718//anthocyanin-containing compound biosynthetic process	GO:0045552//dihydrokaempferol 4-reductase activity;GO:0000166//nucleotide binding;GO:0050662//coenzyme binding	GO:0042406//extrinsic to endoplasmic reticulum membrane
Unigene34696_NAU-YH	316	11	1.9158	gi|75169824|sp|Q9CA28.1|TKPR2_ARATH	196.1	1e-49	RecName: Full=Tetraketide alpha-pyrone reductase 2; AltName: Full=Protein CINNAMOYL-COA REDUCTASE-LIKE 6 >gi|115311425|gb|ABI93893.1| At1g68540 [Arabidopsis thaliana]	gi|297838612|ref|XM_002887142.1|	278	3e-72	Arabidopsis lyrata subsp. lyrata oxidoreductase family protein, mRNA	sp|Q9CA28|TKPR2_ARATH	196	3e-51	Tetraketide alpha-pyrone reductase 2 OS=Arabidopsis thaliana GN=TKPR2 PE=2 SV=1	mll1975	51.2	4e-07	COG0451	Nucleoside-diphosphate-sugar epimerases	K13082	2e-19	91.7	bdi:100845692	bifunctional dihydroflavonol 4-reductase/flavanone 4-reductase [EC:1.1.1.219 1.1.1.234]	GO:0080110//sporopollenin biosynthetic process;GO:0055114//oxidation-reduction process	GO:0045552//dihydrokaempferol 4-reductase activity;GO:0050662//coenzyme binding;GO:0000166//nucleotide binding	GO:0005829//cytosol
Unigene5033_NAU-YH	209	7	1.8433	gi|297799266|ref|XP_002867517.1|	102.1	2e-21	predicted protein [Arabidopsis lyrata subsp. lyrata] >gi|297313353|gb|EFH43776.1| predicted protein [Arabidopsis lyrata subsp. lyrata]	gi|334186955|ref|NM_001203924.1|	139	1e-30	Arabidopsis thaliana Rossmann-fold NAD(P)-binding domain-containing protein (AT4G27250) mRNA, complete cds	sp|P51105|DFRA_GERHY	58.2	1e-09	Dihydroflavonol-4-reductase OS=Gerbera hybrida GN=DFR PE=2 SV=1	--	--	--	--	--	K13082	7e-09	57	bdi:100845692	bifunctional dihydroflavonol 4-reductase/flavanone 4-reductase [EC:1.1.1.219 1.1.1.234]	GO:0010162//seed dormancy process;GO:0055114//oxidation-reduction process;GO:0009062//fatty acid catabolic process;GO:0009686//gibberellin biosynthetic process;GO:0009740//gibberellic acid mediated signaling pathway	GO:0045551//cinnamyl-alcohol dehydrogenase activity;GO:0045552//dihydrokaempferol 4-reductase activity;GO:0000166//nucleotide binding;GO:0050662//coenzyme binding	GO:0005634//nucleus
CL12532.Contig1_NAU-YH	745	2545	188.006	gi|166798271|gb|ABY89681.1|	389	3e-107	anthocyanidin synthase 1 protein [Brassica rapa subsp. campestris] >gi|166798273|gb|ABY89682.1| anthocyanidin synthase 2 protein [Brassica rapa subsp. campestris] >gi|288551983|gb|ADC53481.1| anthoncyanidin synthase [Brassica rapa var. purpuraria]	gi|166798270|gb|EU402414.1|	793	0	Brassica rapa subsp. campestris anthocyanidin synthase 1 protein (ANS1) mRNA, complete cds	sp|Q96323|LDOX_ARATH	374	4e-104	Leucoanthocyanidin dioxygenase OS=Arabidopsis thaliana GN=LDOX PE=1 SV=1	SPCC965.15	59.7	5e-09	COG3491	Isopenicillin N synthase and related dioxygenases	K05277	3e-105	379	aly:ARALYDRAFT_492580	leucoanthocyanidin dioxygenase [EC:1.14.11.19]	GO:0009753//response to jasmonic acid stimulus;GO:0009611//response to wounding;GO:0009718//anthocyanin-containing compound biosynthetic process;GO:0010023//proanthocyanidin biosynthetic process;GO:0007033//vacuole organization;GO:0055114//oxidation-reduction process	GO:0016702//oxidoreductase activity, acting on single donors with incorporation of molecular oxygen, incorporation of two atoms of oxygen;GO:0050589//leucocyanidin oxygenase activity	GO:0005737//cytoplasm
CL12532.Contig2_NAU-YH	657	3558	298.044	gi|29423729|gb|AAO73440.1|	400.6	1e-110	anthocyanidin synthase [Brassica oleracea var. capitata]	gi|29423728|gb|AY228485.1|	944	0	Brassica oleracea anthocyanidin synthase (ans) mRNA, complete cds	sp|Q96323|LDOX_ARATH	373	4e-104	Leucoanthocyanidin dioxygenase OS=Arabidopsis thaliana GN=LDOX PE=1 SV=1	SPCC965.15	63.2	4e-10	COG3491	Isopenicillin N synthase and related dioxygenases	K05277	3e-105	379	aly:ARALYDRAFT_492580	leucoanthocyanidin dioxygenase [EC:1.14.11.19]	GO:0009753//response to jasmonic acid stimulus;GO:0009611//response to wounding;GO:0009718//anthocyanin-containing compound biosynthetic process;GO:0010023//proanthocyanidin biosynthetic process;GO:0007033//vacuole organization;GO:0055114//oxidation-reduction process	GO:0016702//oxidoreductase activity, acting on single donors with incorporation of molecular oxygen, incorporation of two atoms of oxygen;GO:0050589//leucocyanidin oxygenase activity	GO:0005737//cytoplasm
CL6245.Contig1_NAU-YH	602	22	2.0113	gi|297803592|ref|XP_002869680.1|	312	4e-84	oxidoreductase [Arabidopsis lyrata subsp. lyrata] >gi|297315516|gb|EFH45939.1| oxidoreductase [Arabidopsis lyrata subsp. lyrata]	gi|297803591|ref|XM_002869634.1|	440	1e-121	Arabidopsis lyrata subsp. lyrata oxidoreductase, mRNA	sp|Q39224|SRG1_ARATH	307	3e-84	Protein SRG1 OS=Arabidopsis thaliana GN=SRG1 PE=2 SV=1	SPCC965.15	52.4	5e-07	COG3491	Isopenicillin N synthase and related dioxygenases	K05277	6e-19	92	pop:POPTR_548547	leucoanthocyanidin dioxygenase [EC:1.14.11.19]	GO:0009813//flavonoid biosynthetic process;GO:0009793//embryo development ending in seed dormancy;GO:0010260//organ senescence;GO:0009740//gibberellic acid mediated signaling pathway;GO:0009830//cell wall modification involved in abscission;GO:0009845//seed germination;GO:0009737//response to abscisic acid stimulus;GO:0055114//oxidation-reduction process;GO:0009686//gibberellin biosynthetic proce…	GO:0016682//oxidoreductase activity, acting on diphenols and related substances as donors, oxygen as acceptor;GO:0016706//oxidoreductase activity, acting on paired donors, with incorporation or reduction of molecular oxygen, 2-oxoglutarate as one donor, and incorporation of one atom each of oxygen into both donors;GO:0005506//iron ion binding	GO:0005737//cytoplasm
CL6593.Contig1_NAU-YH	492	329	36.8019	gi|197293723|gb|ACH58397.1|	63.9	1e-09	anthocyanidin synthase [Brassica juncea] >gi|197293725|gb|ACH58398.1| anthocyanidin synthase [Brassica juncea]	gi|323709167|gb|HQ215239.1|	119	3e-24	Parrya nudicaulis clone 15 leucoanthocyanidin dioxygenase (LDOX) mRNA, partial cds	sp|Q96323|LDOX_ARATH	53.9	4e-08	Leucoanthocyanidin dioxygenase OS=Arabidopsis thaliana GN=LDOX PE=1 SV=1	--	--	--	--	--	K05277	3e-08	55.8	ath:AT4G22870	leucoanthocyanidin dioxygenase [EC:1.14.11.19]	GO:0055114//oxidation-reduction process	GO:0016706//oxidoreductase activity, acting on paired donors, with incorporation or reduction of molecular oxygen, 2-oxoglutarate as one donor, and incorporation of one atom each of oxygen into both donors	-
CL6593.Contig2_NAU-YH	495	86	9.5617	gi|197293723|gb|ACH58397.1|	57.8	8e-08	anthocyanidin synthase [Brassica juncea] >gi|197293725|gb|ACH58398.1| anthocyanidin synthase [Brassica juncea]	gi|323709167|gb|HQ215239.1|	119	3e-24	Parrya nudicaulis clone 15 leucoanthocyanidin dioxygenase (LDOX) mRNA, partial cds	sp|Q96323|LDOX_ARATH	50.1	7e-07	Leucoanthocyanidin dioxygenase OS=Arabidopsis thaliana GN=LDOX PE=1 SV=1	--	--	--	--	--	K05277	4e-07	52	ath:AT4G22870	leucoanthocyanidin dioxygenase [EC:1.14.11.19]	-	-	-
CL8001.Contig1_NAU-YH	669	1766	145.28	gi|166798271|gb|ABY89681.1|	316.2	2e-85	anthocyanidin synthase 1 protein [Brassica rapa subsp. campestris] >gi|166798273|gb|ABY89682.1| anthocyanidin synthase 2 protein [Brassica rapa subsp. campestris] >gi|288551983|gb|ADC53481.1| anthoncyanidin synthase [Brassica rapa var. purpuraria]	gi|288551982|gb|GQ120562.1|	728	0	Brassica rapa var. purpuraria anthoncyanidin synthase (ANS) mRNA, complete cds	sp|Q96323|LDOX_ARATH	310	4e-85	Leucoanthocyanidin dioxygenase OS=Arabidopsis thaliana GN=LDOX PE=1 SV=1	Cj1199	66.2	4e-11	COG3491	Isopenicillin N synthase and related dioxygenases	K05277	1e-84	310	ath:AT4G22880	leucoanthocyanidin dioxygenase [EC:1.14.11.19]	GO:0009753//response to jasmonic acid stimulus;GO:0009611//response to wounding;GO:0009718//anthocyanin-containing compound biosynthetic process;GO:0010023//proanthocyanidin biosynthetic process;GO:0007033//vacuole organization;GO:0055114//oxidation-reduction process	GO:0016702//oxidoreductase activity, acting on single donors with incorporation of molecular oxygen, incorporation of two atoms of oxygen;GO:0050589//leucocyanidin oxygenase activity	GO:0005737//cytoplasm
Unigene13296_NAU-YH	1295	750	31.8736	gi|297800516|ref|XP_002868142.1|	589.7	3e-167	hypothetical protein ARALYDRAFT_355126 [Arabidopsis lyrata subsp. lyrata] >gi|297313978|gb|EFH44401.1| hypothetical protein ARALYDRAFT_355126 [Arabidopsis lyrata subsp. lyrata]	gi|460211514|gb|GABL01051635.1|	783	0	TSA: Camelina sativa comp54978_c0_seq1 transcribed RNA sequence	sp|P51092|LDOX_PETHY	230	2e-60	Leucoanthocyanidin dioxygenase OS=Petunia hybrida GN=ANT17 PE=2 SV=1	PA0147	103	9e-22	COG3491	Isopenicillin N synthase and related dioxygenases	K05277	2e-62	238	pop:POPTR_548547	leucoanthocyanidin dioxygenase [EC:1.14.11.19]	GO:0009813//flavonoid biosynthetic process;GO:0055114//oxidation-reduction process	GO:0005506//iron ion binding;GO:0016706//oxidoreductase activity, acting on paired donors, with incorporation or reduction of molecular oxygen, 2-oxoglutarate as one donor, and incorporation of one atom each of oxygen into both donors	GO:0005777//peroxisome;GO:0009507//chloroplast
CL13551.Contig1_NAU-YH	1008	672	36.6901	gi|75311560|sp|Q9LTH8.1|ACH11_ARATH	427.2	2e-118	RecName: Full=1-aminocyclopropane-1-carboxylate oxidase homolog 11 >gi|8885557|dbj|BAA97487.1| leucoanthocyanidin dioxygenase-like protein [Arabidopsis thaliana] >gi|34365701|gb|AAQ65162.1| At5g59530 [Arabidopsis thaliana] >gi|51971046|dbj|BAD44215.1| 1-aminocyclopropane-1-carboxylate oxidase - like protein [Arabidopsis thaliana]	gi|460191504|gb|GABL01068487.1|	702	0	TSA: Camelina sativa comp60110_c0_seq1 transcribed RNA sequence	sp|Q9LTH8|ACH11_ARATH	427	6e-120	1-aminocyclopropane-1-carboxylate oxidase homolog 11 OS=Arabidopsis thaliana GN=At5g59530 PE=2 SV=1	mlr6892	86.7	6e-17	COG3491	Isopenicillin N synthase and related dioxygenases	K13229	3e-56	217	zma:541977	2,4-dihydroxy-1,4-benzoxazin-3-one-glucoside dioxygenase [EC:1.14.20.2]	GO:0010439//regulation of glucosinolate biosynthetic process;GO:0009611//response to wounding;GO:0009867//jasmonic acid mediated signaling pathway;GO:0009414//response to water deprivation;GO:0009407//toxin catabolic process;GO:0015706//nitrate transport;GO:0042538//hyperosmotic salinity response;GO:0010043//response to zinc ion;GO:0010583//response to cyclopentenone;GO:0015996//chlorophyll catab…	GO:0016706//oxidoreductase activity, acting on paired donors, with incorporation or reduction of molecular oxygen, 2-oxoglutarate as one donor, and incorporation of one atom each of oxygen into both donors;GO:0016757//transferase activity, transferring glycosyl groups;GO:0009815//1-aminocyclopropane-1-carboxylate oxidase activity	GO:0005737//cytoplasm
CL6549.Contig1_NAU-YH	1085	1458	73.955	gi|75311560|sp|Q9LTH8.1|ACH11_ARATH	58.2	1e-111	RecName: Full=1-aminocyclopropane-1-carboxylate oxidase homolog 11 >gi|8885557|dbj|BAA97487.1| leucoanthocyanidin dioxygenase-like protein [Arabidopsis thaliana] >gi|34365701|gb|AAQ65162.1| At5g59530 [Arabidopsis thaliana] >gi|51971046|dbj|BAD44215.1| 1-aminocyclopropane-1-carboxylate oxidase - like protein [Arabidopsis thaliana]	gi|297796902|ref|XM_002866290.1|	634	1e-179	Arabidopsis lyrata subsp. lyrata oxidoreductase, mRNA	sp|Q9LTH8|ACH11_ARATH	369	5e-113	1-aminocyclopropane-1-carboxylate oxidase homolog 11 OS=Arabidopsis thaliana GN=At5g59530 PE=2 SV=1	PA4191	83.2	7e-16	COG3491	Isopenicillin N synthase and related dioxygenases	K13229	2e-52	204	zma:541977	2,4-dihydroxy-1,4-benzoxazin-3-one-glucoside dioxygenase [EC:1.14.20.2]	GO:0009611//response to wounding;GO:0009867//jasmonic acid mediated signaling pathway;GO:0009414//response to water deprivation;GO:0009407//toxin catabolic process;GO:0015706//nitrate transport;GO:0042538//hyperosmotic salinity response;GO:0010043//response to zinc ion;GO:0010583//response to cyclopentenone;GO:0015996//chlorophyll catabolic process;GO:0019761//glucosinolate biosynthetic process;G…	GO:0016706//oxidoreductase activity, acting on paired donors, with incorporation or reduction of molecular oxygen, 2-oxoglutarate as one donor, and incorporation of one atom each of oxygen into both donors;GO:0016757//transferase activity, transferring glycosyl groups;GO:0009815//1-aminocyclopropane-1-carboxylate oxidase activity	GO:0005737//cytoplasm
Unigene4289_NAU-YH	216	9	2.2931	gi|15229694|ref|NP_187728.1|	129.8	1e-29	leucoanthocyanidin dioxygenase-like protein [Arabidopsis thaliana] >gi|332641489|gb|AEE75010.1| leucoanthocyanidin dioxygenase-like protein [Arabidopsis thaliana]	gi|297829671|ref|XM_002882672.1|	238	2e-60	Arabidopsis lyrata subsp. lyrata oxidoreductase, mRNA	sp|D4N502|DIOX3_PAPSO	72.8	4e-14	Codeine O-demethylase OS=Papaver somniferum GN=CODM PE=1 SV=1	PA0147	53.1	1e-07	COG3491	Isopenicillin N synthase and related dioxygenases	K04124	1e-16	82.4	pop:POPTR_548646	gibberellin 3-beta-dioxygenase [EC:1.14.11.15]	GO:0055114//oxidation-reduction process;GO:0009620//response to fungus;GO:0009867//jasmonic acid mediated signaling pathway;GO:0009611//response to wounding;GO:0009695//jasmonic acid biosynthetic process;GO:0080167//response to karrikin	GO:0016706//oxidoreductase activity, acting on paired donors, with incorporation or reduction of molecular oxygen, 2-oxoglutarate as one donor, and incorporation of one atom each of oxygen into both donors;GO:0016702//oxidoreductase activity, acting on single donors with incorporation of molecular oxygen, incorporation of two atoms of oxygen;GO:0005506//iron ion binding	GO:0005737//cytoplasm
Unigene4558_NAU-YH	234	6	1.4112	gi|15239179|ref|NP_196179.1|	161.4	4e-39	oxidoreductase, 2OG-Fe(II) oxygenase family protein [Arabidopsis thaliana] >gi|10178137|dbj|BAB11549.1| leucoanthocyanidin dioxygenase-like protein [Arabidopsis thaliana] >gi|14532538|gb|AAK63997.1| AT5g05600/MOP10_14 [Arabidopsis thaliana] >gi|22137300|gb|AAM91495.1| AT5g05600/MOP10_14 [Arabidopsis thaliana] >gi|332003514|gb|AED90897.1| oxidoreductase, 2OG-Fe(II) oxygenase family protein [Arabid…	gi|30681016|ref|NM_120642.2|	343	5e-92	Arabidopsis thaliana oxidoreductase, 2OG-Fe(II) oxygenase family protein (AT5G05600) mRNA, complete cds	sp|D4N500|DIOX1_PAPSO	99.4	4e-22	Thebaine 6-O-demethylase OS=Papaver somniferum GN=T6ODM PE=1 SV=1	mlr6892	51.6	3e-07	COG3491	Isopenicillin N synthase and related dioxygenases	K06892	2e-18	89	pop:POPTR_550478		GO:0055114//oxidation-reduction process;GO:0009620//response to fungus;GO:0009867//jasmonic acid mediated signaling pathway;GO:0009611//response to wounding;GO:0009695//jasmonic acid biosynthetic process;GO:0080167//response to karrikin	GO:0016706//oxidoreductase activity, acting on paired donors, with incorporation or reduction of molecular oxygen, 2-oxoglutarate as one donor, and incorporation of one atom each of oxygen into both donors;GO:0016702//oxidoreductase activity, acting on single donors with incorporation of molecular oxygen, incorporation of two atoms of oxygen;GO:0005506//iron ion binding	GO:0005737//cytoplasm
CL1797.Contig1_NAU-YH	1936	193	5.4865	gi|18491183|gb|AAL69494.1|	223.4	1e-56	putative glucosyltransferase [Arabidopsis thaliana]	gi|297800859|ref|XM_002868268.1|	343	4e-91	Arabidopsis lyrata subsp. lyrata UDP-glucoronosyl/UDP-glucosyl transferase family protein, Mrna	sp|Q0WW21|U75C1_ARATH	489	2e-138	UDP-glycosyltransferase 75C1 OS=Arabidopsis thaliana GN=UGT75C1 PE=2 SV=2	--	--	--	--	--	K12338	2e-139	494	aly:ARALYDRAFT_915488	anthocyanin 5-O-glucosyltransferase [EC:2.4.1.-]	GO:0009744//response to sucrose stimulus;GO:0010224//response to UV-B;GO:0009718//anthocyanin-containing compound biosynthetic process	GO:0080018//anthocyanin 5-O-glucosyltransferase activity	GO:0009507//chloroplast
CL1797.Contig2_NAU-YH	1806	595	18.1317	gi|297800860|ref|XP_002868314.1|	713	0	UDP-glucoronosyl/UDP-glucosyl transferase family protein [Arabidopsis lyrata subsp. lyrata] >gi|297314150|gb|EFH44573.1| UDP-glucoronosyl/UDP-glucosyl transferase family protein [Arabidopsis lyrata subsp. lyrata]	gi|297800859|ref|XM_002868268.1|	343	4e-91	Arabidopsis lyrata subsp. lyrata UDP-glucoronosyl/UDP-glucosyl transferase family protein, mRNA	sp|Q0WW21|U75C1_ARATH	704	0	UDP-glycosyltransferase 75C1 OS=Arabidopsis thaliana GN=UGT75C1 PE=2 SV=2	--	--	--	--	--	K12338	0	712	aly:ARALYDRAFT_915488	anthocyanin 5-O-glucosyltransferase [EC:2.4.1.-]	GO:0009744//response to sucrose stimulus;GO:0010224//response to UV-B;GO:0009718//anthocyanin-containing compound biosynthetic process	GO:0080018//anthocyanin 5-O-glucosyltransferase activity	GO:0009507//chloroplast
Unigene3464_NAU-YH	203	9	2.44	gi|186478321|ref|NP_172511.3|	132.1	2e-30	UDP-glycosyltransferase-like protein [Arabidopsis thaliana] >gi|75213386|sp|Q9SY84.1|U90A2_ARATH RecName: Full=UDP-glycosyltransferase 90A2 >gi|4914344|gb|AAD32892.1|AC005489_30 F14N23.30 [Arabidopsis thaliana] >gi|332190455|gb|AEE28576.1| UDP-glycosyltransferase-like protein [Arabidopsis thaliana]	gi|332189094|gb|CP002684.1|	287	2e-75	Arabidopsis thaliana chromosome 1, complete sequence	sp|Q9SY84|U90A2_ARATH	132	6e-32	UDP-glycosyltransferase 90A2 OS=Arabidopsis thaliana GN=UGT90A2 PE=2 SV=1	--	--	--	--	--	K13263	5e-10	60.8	gmx:100101902	isoflavone 7-O-glucosyltransferase [EC:2.4.1.170]	GO:0008152//metabolic process	GO:0047213//anthocyanidin 3-O-glucosyltransferase activity	GO:0009507//chloroplast
Unigene12158_NAU-YH	339	35	5.6821	gi|15240534|ref|NP_199780.1|	167.9	4e-41	UDP-glycosyltransferase-like protein [Arabidopsis thaliana] >gi|75264223|sp|Q9LTA3.1|U91C1_ARATH RecName: Full=UDP-glycosyltransferase 91C1 >gi|8978266|dbj|BAA98157.1| anthocyanidin-3-glucoside rhamnosyltransferase-like [Arabidopsis thaliana] >gi|28951061|gb|AAO63454.1| At5g49690 [Arabidopsis thaliana] >gi|332008462|gb|AED95845.1| UDP-glycosyltransferase-like protein [Arabidopsis thaliana]	gi|332002898|gb|CP002688.1|	202	2e-49	Arabidopsis thaliana chromosome 5, complete sequence	sp|Q9LTA3|U91C1_ARATH	167	1e-42	UDP-glycosyltransferase 91C1 OS=Arabidopsis thaliana GN=UGT91C1 PE=2 SV=1	--	--	--	--	--	K13496	2e-07	52.4	ath:AT2G36750	UDP-glucosyl transferase 73C [EC:2.4.1.-]	GO:0006914//autophagy	GO:0047213//anthocyanidin 3-O-glucosyltransferase activity	GO:0005576//extracellular region;GO:0005829//cytosol
Unigene17156_NAU-YH	311	38	6.7245	gi|15239288|ref|NP_196209.1|	109	2e-23	UDP-glucoronosyl/UDP-glucosyl transferase family protein [Arabidopsis thaliana] >gi|75262507|sp|Q9FI96.1|U76C3_ARATH RecName: Full=UDP-glycosyltransferase 76C3 >gi|10177563|dbj|BAB10795.1| glucuronosyl transferase-like protein [Arabidopsis thaliana] >gi|332003554|gb|AED90937.1| UDP-glucoronosyl/UDP-glucosyl transferase family protein [Arabidopsis thaliana]	gi|297806598|ref|XM_002871137.1|	204	4e-50	Arabidopsis lyrata subsp. lyrata UDP-glucosyl transferase 76C2 (UGT76C2), mRNA	sp|Q9FI96|U76C3_ARATH	108	5e-25	UDP-glycosyltransferase 76C3 OS=Arabidopsis thaliana GN=UGT76C3 PE=3 SV=1	--	--	--	--	--	K13493	2e-23	105	ath:AT5G05860	cytokinin-N-glucosyltransferase [EC:2.4.1.-]	GO:0048316//seed development;GO:0006310//DNA recombination;GO:0006281//DNA repair;GO:1900000//regulation of anthocyanin catabolic process;GO:0046685//response to arsenic-containing substance;GO:0009690//cytokinin metabolic process	GO:0047807//cytokinin 7-beta-glucosyltransferase activity;GO:0047213//anthocyanidin 3-O-glucosyltransferase activity;GO:0080062//cytokinin 9-beta-glucosyltransferase activity	GO:0005634//nucleus
Unigene11916_NAU-YH	362	14	2.1284	gi|297822699|ref|XP_002879232.1|	217.6	4e-56	UDP-glucoronosyl/UDP-glucosyl transferase family protein [Arabidopsis lyrata subsp. lyrata] >gi|297325071|gb|EFH55491.1| UDP-glucoronosyl/UDP-glucosyl transferase family protein [Arabidopsis lyrata subsp. lyrata]	gi|199580350|gb|AC232577.1|	392	1e-107	Brassica rapa subsp. pekinensis clone KBrS012H21, complete sequence	sp|O82382|U71C2_ARATH	210	1e-55	UDP-glycosyltransferase 71C2 OS=Arabidopsis thaliana GN=UGT71C2 PE=1 SV=1	--	--	--	--	--	K08237	4e-26	114	sbi:SORBI_05g023240	hydroquinone glucosyltransferase [EC:2.4.1.218]	GO:0015706//nitrate transport;GO:0010106//cellular response to iron ion starvation;GO:0006826//iron ion transport;GO:0010167//response to nitrate;GO:0048765//root hair cell differentiation;GO:0008152//metabolic process;GO:0009873//ethylene mediated signaling pathway	GO:0080045//quercetin 3'-O-glucosyltransferase activity;GO:0080044//quercetin 7-O-glucosyltransferase activity;GO:0047213//anthocyanidin 3-O-glucosyltransferase activity;GO:0080043//quercetin 3-O-glucosyltransferase activity	-
CL8206.Contig1_NAU-YH	727	36	2.7253	gi|297827173|ref|XP_002881469.1|	456.4	1e-127	don-glucosyltransferase [Arabidopsis lyrata subsp. lyrata] >gi|297327308|gb|EFH57728.1| don-glucosyltransferase [Arabidopsis lyrata subsp. lyrata]	gi|297827172|ref|XM_002881423.1|	761	0	Arabidopsis lyrata subsp. lyrata don-glucosyltransferase (DOGT1), mRNA	sp|Q9ZQ94|U73C5_ARATH	445	1e-125	UDP-glycosyltransferase 73C5 OS=Arabidopsis thaliana GN=UGT73C5 PE=2 SV=1	--	--	--	--	--	K13496	4e-125	445	ath:AT2G36800	UDP-glucosyl transferase 73C [EC:2.4.1.-]	GO:0051707//response to other organism;GO:0010224//response to UV-B;GO:0016131//brassinosteroid metabolic process;GO:0051555//flavonol biosynthetic process	GO:0050502//cis-zeatin O-beta-D-glucosyltransferase activity;GO:0050403//trans-zeatin O-beta-D-glucosyltransferase activity;GO:0080044//quercetin 7-O-glucosyltransferase activity;GO:0047213//anthocyanidin 3-O-glucosyltransferase activity;GO:0080043//quercetin 3-O-glucosyltransferase activity;GO:0080046//quercetin 4'-O-glucosyltransferase activity	GO:0009507//chloroplast
CL7501.Contig1_NAU-YH	286	30	5.7729	gi|297798500|ref|XP_002867134.1|	166.8	9e-41	UGT73B2 [Arabidopsis lyrata subsp. lyrata] >gi|297312970|gb|EFH43393.1| UGT73B2 [Arabidopsis lyrata subsp. lyrata]	gi|199580006|gb|AC189325.2|	327	3e-87	Brassica rapa subsp. pekinensis clone KBrB036M17, complete sequence	sp|Q94C57|U73B2_ARATH	164	8e-42	UDP-glucosyl transferase 73B2 OS=Arabidopsis thaliana GN=UGT73B2 PE=1 SV=1	--	--	--	--	--	K13496	1e-25	112	ath:AT2G36780	UDP-glucosyl transferase 73C [EC:2.4.1.-]	GO:0051707//response to other organism;GO:0006355//regulation of transcription, DNA-dependent;GO:0032940//secretion by cell;GO:0051555//flavonol biosynthetic process	GO:0010294//abscisic acid glucosyltransferase activity;GO:0080044//quercetin 7-O-glucosyltransferase activity;GO:0043565//sequence-specific DNA binding;GO:0047213//anthocyanidin 3-O-glucosyltransferase activity;GO:0080043//quercetin 3-O-glucosyltransferase activity;GO:0003700//sequence-specific DNA binding transcription factor activity;GO:0047893//flavonol 3-O-glucosyltransferase activity	GO:0016023//cytoplasmic membrane-bounded vesicle;GO:0009507//chloroplast
CL5504.Contig1_NAU-YH	322	19	3.2474	gi|18418380|ref|NP_567954.1|	189.9	1e-47	UDP-glucosyltransferase 73B2 [Arabidopsis thaliana] >gi|75306358|sp|Q94C57.1|U73B2_ARATH RecName: Full=UDP-glucosyl transferase 73B2; AltName: Full=Flavonol 7-O-glucosyltransferase; AltName: Full=UDP glucose:flavonoid 7-O-glucosyltransferase >gi|37703732|gb|AAR01231.1| UDP glucose:flavonoid 7-O-glucosyltransferase [Arabidopsis thaliana] >gi|332660928|gb|AEE86328.1| UDP-glucosyltransferase 73B2 [A…	gi|199580006|gb|AC189325.2|	339	1e-90	Brassica rapa subsp. pekinensis clone KBrB036M17, complete sequence	sp|Q94C57|U73B2_ARATH	189	2e-49	UDP-glucosyl transferase 73B2 OS=Arabidopsis thaliana GN=UGT73B2 PE=1 SV=1	--	--	--	--	--	K13496	6e-32	133	aly:ARALYDRAFT_485691	UDP-glucosyl transferase 73C [EC:2.4.1.-]	GO:0051707//response to other organism;GO:0010583//response to cyclopentenone;GO:0051555//flavonol biosynthetic process;GO:0009723//response to ethylene stimulus;GO:0009407//toxin catabolic process	GO:0010294//abscisic acid glucosyltransferase activity;GO:0080044//quercetin 7-O-glucosyltransferase activity;GO:0047213//anthocyanidin 3-O-glucosyltransferase activity;GO:0080043//quercetin 3-O-glucosyltransferase activity;GO:0047893//flavonol 3-O-glucosyltransferase activity	GO:0005829//cytosol;GO:0009507//chloroplast
Unigene2690_NAU-YH	1466	3817	143.294	gi|15219594|ref|NP_171890.1|	781.9	0	HXXXD-type acyl-transferase family protein [Arabidopsis thaliana] >gi|75217119|sp|Q9ZWB4.1|3AT1_ARATH RecName: Full=Coumaroyl-CoA:anthocyanidin 3-O-glucoside-6&quot;-O-coumaroyltransferase 1 >gi|332189515|gb|AEE27636.1| HXXXD-type acyl-transferase family protein [Arabidopsis thaliana]	gi|297848611|ref|XM_002892141.1|	1112	0	Arabidopsis lyrata subsp. lyrata transferase, mRNA	sp|Q9ZWB4|3AT1_ARATH	781	0	Coumaroyl-CoA:anthocyanidin 3-O-glucoside-6"-O-coumaroyltransferase 1 OS=Arabidopsis thaliana GN=3AT1 PE=1 SV=1	--	--	--	--	--	K14329	3e-47	187	ath:AT5G61160	agmatine coumaroyltransferase [EC:2.3.1.64 2.3.1.-]	-	GO:0016747//transferase activity, transferring acyl groups other than amino-acyl groups	GO:0005737//cytoplasm
CL11609.Contig1_NAU-YH	243	6	1.3589	gi|297818624|ref|XP_002877195.1|	110.5	8e-24	predicted protein [Arabidopsis lyrata subsp. lyrata] >gi|297323033|gb|EFH53454.1| predicted protein [Arabidopsis lyrata subsp. lyrata]	gi|199580108|gb|AC189412.2|	168	2e-39	Brassica rapa subsp. pekinensis clone KBrB060F02, complete sequence	sp|Q9FNP9|AGCT_ARATH	100	2e-22	Agmatine coumaroyltransferase OS=Arabidopsis thaliana GN=ACT PE=1 SV=1	--	--	--	--	--	K14329	5e-22	100	ath:AT5G61160	agmatine coumaroyltransferase [EC:2.3.1.64 2.3.1.-]	GO:0009744//response to sucrose stimulus;GO:0010224//response to UV-B;GO:0009718//anthocyanin-containing compound biosynthetic process;GO:0019745//pentacyclic triterpenoid biosynthetic process;GO:0016126//sterol biosynthetic process	GO:0003985//acetyl-CoA C-acetyltransferase activity;GO:0050736//O-malonyltransferase activity;GO:0047634//agmatine N4-coumaroyltransferase activity	GO:0005829//cytosol
CL11609.Contig2_NAU-YH	1507	224	8.1804	gi|297805832|ref|XP_002870800.1|	66.6	3e-139	hypothetical protein ARALYDRAFT_330573 [Arabidopsis lyrata subsp. lyrata] >gi|297316636|gb|EFH47059.1| hypothetical protein ARALYDRAFT_330573 [Arabidopsis lyrata subsp. lyrata]	gi|199579903|gb|AC189218.2|	1249	0	Brassica rapa subsp. pekinensis clone KBrB010F13, complete sequence	sp|Q9LRQ7|BAHD2_ARATH	405	6e-123	BAHD acyltransferase At3g29680 OS=Arabidopsis thaliana GN=At3g29680 PE=2 SV=1	--	--	--	--	--	K14329	9e-113	361	ath:AT5G61160	agmatine coumaroyltransferase [EC:2.3.1.64 2.3.1.-]	GO:0009744//response to sucrose stimulus;GO:0010224//response to UV-B;GO:0009718//anthocyanin-containing compound biosynthetic process;GO:0015824//proline transport;GO:0019745//pentacyclic triterpenoid biosynthetic process;GO:0016126//sterol biosynthetic process	GO:0003985//acetyl-CoA C-acetyltransferase activity;GO:0050736//O-malonyltransferase activity;GO:0047634//agmatine N4-coumaroyltransferase activity	GO:0005829//cytosol
CL1204.Contig1_NAU-YH	511	188	20.2478	gi|15230048|ref|NP_189609.1|	224.6	5e-58	HXXXD-type acyl-transferase-like protein [Arabidopsis thaliana] >gi|75273808|sp|Q9LRQ8.1|PMAT2_ARATH RecName: Full=Phenolic glucoside malonyltransferase 2 >gi|11994477|dbj|BAB02518.1| anthocyanin 5-aromatic acyltransferase/benzoyltransferase-like protein [Arabidopsis thaliana] >gi|332644078|gb|AEE77599.1| HXXXD-type acyl-transferase-like protein [Arabidopsis thaliana]	gi|199579992|gb|AC189311.2|	311	4e-82	Brassica rapa subsp. pekinensis clone KBrB034I14, complete sequence	sp|Q9LRQ8|PMAT2_ARATH	224	2e-59	Phenolic glucoside malonyltransferase 2 OS=Arabidopsis thaliana GN=PMAT2 PE=1 SV=1	--	--	--	--	--	K14329	2e-43	172	ath:AT5G61160	agmatine coumaroyltransferase [EC:2.3.1.64 2.3.1.-]	GO:0015824//proline transport;GO:0019745//pentacyclic triterpenoid biosynthetic process;GO:0016126//sterol biosynthetic process	GO:0003985//acetyl-CoA C-acetyltransferase activity;GO:0050736//O-malonyltransferase activity;GO:0047634//agmatine N4-coumaroyltransferase activity	GO:0005829//cytosol;GO:0009507//chloroplast
CL1204.Contig2_NAU-YH	1240	85	3.7726	gi|297815282|ref|XP_002875524.1|	114	4e-148	transferase family protein [Arabidopsis lyrata subsp. lyrata] >gi|297321362|gb|EFH51783.1| transferase family protein [Arabidopsis lyrata subsp. lyrata]	gi|199579992|gb|AC189311.2|	234	2e-58	Brassica rapa subsp. pekinensis clone KBrB034I14, complete sequence	sp|Q9LRQ8|PMAT2_ARATH	427	1e-149	Phenolic glucoside malonyltransferase 2 OS=Arabidopsis thaliana GN=PMAT2 PE=1 SV=1	--	--	--	--	--	K14329	1e-94	288	ath:AT5G61160	agmatine coumaroyltransferase [EC:2.3.1.64 2.3.1.-]	GO:0050896//response to stimulus;GO:0009718//anthocyanin-containing compound biosynthetic process;GO:0019745//pentacyclic triterpenoid biosynthetic process;GO:0016126//sterol biosynthetic process	GO:0003985//acetyl-CoA C-acetyltransferase activity;GO:0050736//O-malonyltransferase activity;GO:0047634//agmatine N4-coumaroyltransferase activity	GO:0005829//cytosol
CL1204.Contig3_NAU-YH	699	76	5.9838	gi|297818620|ref|XP_002877193.1|	282	6e-75	predicted protein [Arabidopsis lyrata subsp. lyrata] >gi|297323031|gb|EFH53452.1| predicted protein [Arabidopsis lyrata subsp. lyrata]	gi|199579992|gb|AC189311.2|	482	1e-133	Brassica rapa subsp. pekinensis clone KBrB034I14, complete sequence	sp|Q9LRQ8|PMAT2_ARATH	277	4e-75	Phenolic glucoside malonyltransferase 2 OS=Arabidopsis thaliana GN=PMAT2 PE=1 SV=1	--	--	--	--	--	K14329	6e-56	215	ath:AT5G61160	agmatine coumaroyltransferase [EC:2.3.1.64 2.3.1.-]	GO:0009744//response to sucrose stimulus;GO:0010224//response to UV-B;GO:0009718//anthocyanin-containing compound biosynthetic process;GO:0015824//proline transport;GO:0019745//pentacyclic triterpenoid biosynthetic process;GO:0016126//sterol biosynthetic process	GO:0003985//acetyl-CoA C-acetyltransferase activity;GO:0050736//O-malonyltransferase activity;GO:0047634//agmatine N4-coumaroyltransferase activity	GO:0005829//cytosol;GO:0009507//chloroplast
CL2260.Contig1_NAU-YH	208	7	1.8521	gi|15230048|ref|NP_189609.1|	91.7	3e-18	HXXXD-type acyl-transferase-like protein [Arabidopsis thaliana] >gi|75273808|sp|Q9LRQ8.1|PMAT2_ARATH RecName: Full=Phenolic glucoside malonyltransferase 2 >gi|11994477|dbj|BAB02518.1| anthocyanin 5-aromatic acyltransferase/benzoyltransferase-like protein [Arabidopsis thaliana] >gi|332644078|gb|AEE77599.1| HXXXD-type acyl-transferase-like protein [Arabidopsis thaliana]	gi|199579992|gb|AC189311.2|	210	4e-52	Brassica rapa subsp. pekinensis clone KBrB034I14, complete sequence	sp|Q9LRQ8|PMAT2_ARATH	91.7	9e-20	Phenolic glucoside malonyltransferase 2 OS=Arabidopsis thaliana GN=PMAT2 PE=1 SV=1	--	--	--	--	--	K14329	5e-09	57.4	ath:AT5G61160	agmatine coumaroyltransferase [EC:2.3.1.64 2.3.1.-]	GO:0009744//response to sucrose stimulus;GO:0010224//response to UV-B;GO:0009718//anthocyanin-containing compound biosynthetic process;GO:0019745//pentacyclic triterpenoid biosynthetic process;GO:0016126//sterol biosynthetic process	GO:0003985//acetyl-CoA C-acetyltransferase activity;GO:0050736//O-malonyltransferase activity;GO:0047634//agmatine N4-coumaroyltransferase activity	GO:0005737//cytoplasm
CL2260.Contig2_NAU-YH	566	37	3.5977	gi|297815282|ref|XP_002875524.1|	186	2e-46	transferase family protein [Arabidopsis lyrata subsp. lyrata] >gi|297321362|gb|EFH51783.1| transferase family protein [Arabidopsis lyrata subsp. lyrata]	gi|199579992|gb|AC189311.2|	111	8e-22	Brassica rapa subsp. pekinensis clone KBrB034I14, complete sequence	sp|Q9LRQ8|PMAT2_ARATH	172	1e-43	Phenolic glucoside malonyltransferase 2 OS=Arabidopsis thaliana GN=PMAT2 PE=1 SV=1	--	--	--	--	--	K14329	1e-23	107	ath:AT5G61160	agmatine coumaroyltransferase [EC:2.3.1.64 2.3.1.-]	GO:0050896//response to stimulus;GO:0009718//anthocyanin-containing compound biosynthetic process;GO:0015824//proline transport;GO:0019745//pentacyclic triterpenoid biosynthetic process;GO:0016126//sterol biosynthetic process	GO:0003985//acetyl-CoA C-acetyltransferase activity;GO:0050736//O-malonyltransferase activity;GO:0047634//agmatine N4-coumaroyltransferase activity	GO:0005829//cytosol
CL2260.Contig3_NAU-YH	439	131	16.4228	gi|297815282|ref|XP_002875524.1|	198.7	2e-50	transferase family protein [Arabidopsis lyrata subsp. lyrata] >gi|297321362|gb|EFH51783.1| transferase family protein [Arabidopsis lyrata subsp. lyrata]	gi|199579992|gb|AC189311.2|	458	1e-126	Brassica rapa subsp. pekinensis clone KBrB034I14, complete sequence	sp|Q9LRQ8|PMAT2_ARATH	196	6e-51	Phenolic glucoside malonyltransferase 2 OS=Arabidopsis thaliana GN=PMAT2 PE=1 SV=1	--	--	--	--	--	K14329	6e-28	120	ath:AT5G61160	agmatine coumaroyltransferase [EC:2.3.1.64 2.3.1.-]	GO:0009744//response to sucrose stimulus;GO:0010224//response to UV-B;GO:0009718//anthocyanin-containing compound biosynthetic process;GO:0015824//proline transport;GO:0019745//pentacyclic triterpenoid biosynthetic process;GO:0016126//sterol biosynthetic process	GO:0003985//acetyl-CoA C-acetyltransferase activity;GO:0050736//O-malonyltransferase activity;GO:0047634//agmatine N4-coumaroyltransferase activity	GO:0005829//cytosol
CL5311.Contig1_NAU-YH	2003	645	17.7222	gi|15230013|ref|NP_189600.1|	763.1	0	HXXXD-type acyl-transferase-like protein [Arabidopsis thaliana] >gi|75273519|sp|Q9LJB4.1|5MAT_ARATH RecName: Full=Malonyl-CoA:anthocyanidin 5-O-glucoside-6&quot;-O-malonyltransferase; AltName: Full=Anthocyanin 5-aromatic acyltransferase-like protein; Short=At5MAT >gi|11994162|dbj|BAB01191.1| anthocyanin 5-aromatic acyltransferase-like protein [Arabidopsis thaliana] >gi|332644071|gb|AEE77592.1| HX…	gi|332640072|gb|CP002686.1|	954	0	Arabidopsis thaliana chromosome 3, complete sequence	sp|Q9LJB4|5MAT_ARATH	763	0	Malonyl-CoA:anthocyanidin 5-O-glucoside-6"-O-malonyltransferase OS=Arabidopsis thaliana GN=5MAT PE=1 SV=1	--	--	--	--	--	K14329	3e-94	344	ath:AT5G61160	agmatine coumaroyltransferase [EC:2.3.1.64 2.3.1.-]	GO:0009744//response to sucrose stimulus;GO:0010224//response to UV-B;GO:0009718//anthocyanin-containing compound biosynthetic process;GO:0015824//proline transport	GO:0050736//O-malonyltransferase activity	GO:0005829//cytosol
CL5311.Contig2_NAU-YH	1654	549	18.2674	gi|15230013|ref|NP_189600.1|	758.4	0	HXXXD-type acyl-transferase-like protein [Arabidopsis thaliana] >gi|75273519|sp|Q9LJB4.1|5MAT_ARATH RecName: Full=Malonyl-CoA:anthocyanidin 5-O-glucoside-6&quot;-O-malonyltransferase; AltName: Full=Anthocyanin 5-aromatic acyltransferase-like protein; Short=At5MAT >gi|11994162|dbj|BAB01191.1| anthocyanin 5-aromatic acyltransferase-like protein [Arabidopsis thaliana] >gi|332644071|gb|AEE77592.1| HX…	gi|332640072|gb|CP002686.1|	957	0	Arabidopsis thaliana chromosome 3, complete sequence	sp|Q9LJB4|5MAT_ARATH	758	0	Malonyl-CoA:anthocyanidin 5-O-glucoside-6"-O-malonyltransferase OS=Arabidopsis thaliana GN=5MAT PE=1 SV=1	--	--	--	--	--	K14329	8e-94	342	ath:AT5G61160	agmatine coumaroyltransferase [EC:2.3.1.64 2.3.1.-]	GO:0009744//response to sucrose stimulus;GO:0010224//response to UV-B;GO:0009718//anthocyanin-containing compound biosynthetic process;GO:0015824//proline transport	GO:0050736//O-malonyltransferase activity	GO:0005829//cytosol
CL5345.Contig1_NAU-YH	648	38	3.2274	gi|15241631|ref|NP_198724.1|	53.1	4e-84	HXXXD-type acyl-transferase-like protein [Arabidopsis thaliana] >gi|10177551|dbj|BAB10830.1| anthocyanin acyltransferase-like protein [Arabidopsis thaliana] >gi|28058843|gb|AAO29960.1| acyltransferase -like protein [Arabidopsis thaliana] >gi|31376391|gb|AAP49522.1| At5g39080 [Arabidopsis thaliana] >gi|110742173|dbj|BAE99014.1| acyltransferase -like protein [Arabidopsis thaliana] >gi|332007009|gb|…	gi|460189601|gb|GABL01070099.1|	283	1e-73	TSA: Camelina sativa comp60492_c0_seq1 transcribed RNA sequence	sp|Q940Z5|PMAT1_ARATH	277	1e-84	Phenolic glucoside malonyltransferase 1 OS=Arabidopsis thaliana GN=PMAT1 PE=1 SV=1	--	--	--	--	--	K14329	3e-36	149	ath:AT5G61160	agmatine coumaroyltransferase [EC:2.3.1.64 2.3.1.-]	GO:0009744//response to sucrose stimulus;GO:0010224//response to UV-B;GO:0009718//anthocyanin-containing compound biosynthetic process;GO:0015824//proline transport	GO:0050736//O-malonyltransferase activity	GO:0005829//cytosol;GO:0009507//chloroplast
Unigene15170_NAU-YH	237	5	1.1611	gi|240256381|ref|NP_568561.4|	126.7	1e-28	HXXXD-type acyl-transferase-like protein [Arabidopsis thaliana] >gi|75163973|sp|Q940Z5.1|PMAT1_ARATH RecName: Full=Phenolic glucoside malonyltransferase 1 >gi|15450469|gb|AAK96528.1| AT5g39050/MXF12_60 [Arabidopsis thaliana] >gi|25090341|gb|AAN72280.1| At5g39050/MXF12_60 [Arabidopsis thaliana] >gi|332007008|gb|AED94391.1| HXXXD-type acyl-transferase-like protein [Arabidopsis thaliana]	gi|297805833|ref|XM_002870755.1|	75.8	2e-11	Arabidopsis lyrata subsp. lyrata transferase family protein, mRNA	sp|Q940Z5|PMAT1_ARATH	126	3e-30	Phenolic glucoside malonyltransferase 1 OS=Arabidopsis thaliana GN=PMAT1 PE=1 SV=1	--	--	--	--	--	K14329	8e-13	70.1	ath:AT5G61160	agmatine coumaroyltransferase [EC:2.3.1.64 2.3.1.-]	GO:0009744//response to sucrose stimulus;GO:0010224//response to UV-B;GO:0009718//anthocyanin-containing compound biosynthetic process;GO:0015824//proline transport;GO:0019745//pentacyclic triterpenoid biosynthetic process;GO:0016126//sterol biosynthetic process	GO:0003985//acetyl-CoA C-acetyltransferase activity;GO:0050736//O-malonyltransferase activity;GO:0047634//agmatine N4-coumaroyltransferase activity	GO:0005829//cytosol;GO:0009507//chloroplast
Unigene16024_NAU-YH	1631	468	15.7918	gi|240256381|ref|NP_568561.4|	657.9	0	HXXXD-type acyl-transferase-like protein [Arabidopsis thaliana] >gi|75163973|sp|Q940Z5.1|PMAT1_ARATH RecName: Full=Phenolic glucoside malonyltransferase 1 >gi|15450469|gb|AAK96528.1| AT5g39050/MXF12_60 [Arabidopsis thaliana] >gi|25090341|gb|AAN72280.1| At5g39050/MXF12_60 [Arabidopsis thaliana] >gi|332007008|gb|AED94391.1| HXXXD-type acyl-transferase-like protein [Arabidopsis thaliana]	gi|460189601|gb|GABL01070099.1|	369	6e-99	TSA: Camelina sativa comp60492_c0_seq1 transcribed RNA sequence	sp|Q940Z5|PMAT1_ARATH	657	0	Phenolic glucoside malonyltransferase 1 OS=Arabidopsis thaliana GN=PMAT1 PE=1 SV=1	--	--	--	--	--	K14329	9e-101	365	ath:AT5G61160	agmatine coumaroyltransferase [EC:2.3.1.64 2.3.1.-]	GO:0009744//response to sucrose stimulus;GO:0010224//response to UV-B;GO:0009718//anthocyanin-containing compound biosynthetic process;GO:0015824//proline transport	GO:0050736//O-malonyltransferase activity	GO:0005829//cytosol;GO:0009507//chloroplast
Unigene23272_NAU-YH	417	65	8.5786	gi|297815282|ref|XP_002875524.1|	172.6	1e-42	transferase family protein [Arabidopsis lyrata subsp. lyrata] >gi|297321362|gb|EFH51783.1| transferase family protein [Arabidopsis lyrata subsp. lyrata]	gi|199579992|gb|AC189311.2|	280	1e-72	Brassica rapa subsp. pekinensis clone KBrB034I14, complete sequence	sp|Q9LRQ8|PMAT2_ARATH	166	4e-42	Phenolic glucoside malonyltransferase 2 OS=Arabidopsis thaliana GN=PMAT2 PE=1 SV=1	--	--	--	--	--	K14329	9e-25	110	aly:ARALYDRAFT_685796	agmatine coumaroyltransferase [EC:2.3.1.64 2.3.1.-]	GO:0050896//response to stimulus;GO:0009718//anthocyanin-containing compound biosynthetic process;GO:0019745//pentacyclic triterpenoid biosynthetic process;GO:0016126//sterol biosynthetic process	GO:0003985//acetyl-CoA C-acetyltransferase activity;GO:0050736//O-malonyltransferase activity;GO:0047634//agmatine N4-coumaroyltransferase activity	GO:0005737//cytoplasm
Unigene35370_NAU-YH	237	10	2.3222	gi|297815282|ref|XP_002875524.1|	78.6	3e-14	transferase family protein [Arabidopsis lyrata subsp. lyrata] >gi|297321362|gb|EFH51783.1| transferase family protein [Arabidopsis lyrata subsp. lyrata]	gi|199579992|gb|AC189311.2|	216	7e-54	Brassica rapa subsp. pekinensis clone KBrB034I14, complete sequence	sp|Q9LRQ8|PMAT2_ARATH	73.6	3e-14	Phenolic glucoside malonyltransferase 2 OS=Arabidopsis thaliana GN=PMAT2 PE=1 SV=1	--	--	--	--	--	K14329	6e-07	50.4	aly:ARALYDRAFT_685796	agmatine coumaroyltransferase [EC:2.3.1.64 2.3.1.-]	-	GO:0047183;GO:0050736//O-malonyltransferase activity	GO:0005829//cytosol
Unigene3590_NAU-YH	470	22	2.5761	gi|15230034|ref|NP_189605.1|	167.5	6e-41	HXXXD-type acyl-transferase-like protein [Arabidopsis thaliana] >gi|11994174|dbj|BAB01203.1| anthocyanin acyltransferase-like protein [Arabidopsis thaliana] >gi|332644074|gb|AEE77595.1| HXXXD-type acyl-transferase-like protein [Arabidopsis thaliana]	gi|199579870|gb|AC189186.2|	101	6e-19	Brassica rapa subsp. pekinensis clone KBrB001J13, complete sequence	sp|Q9LRQ7|BAHD2_ARATH	142	7e-35	BAHD acyltransferase At3g29680 OS=Arabidopsis thaliana GN=At3g29680 PE=2 SV=1	--	--	--	--	--	K14329	5e-31	131	ath:AT5G61160	agmatine coumaroyltransferase [EC:2.3.1.64 2.3.1.-]	GO:0009744//response to sucrose stimulus;GO:0010224//response to UV-B;GO:0009718//anthocyanin-containing compound biosynthetic process;GO:0015824//proline transport;GO:0019745//pentacyclic triterpenoid biosynthetic process;GO:0016126//sterol biosynthetic process	GO:0003985//acetyl-CoA C-acetyltransferase activity;GO:0050736//O-malonyltransferase activity;GO:0047634//agmatine N4-coumaroyltransferase activity	GO:0005829//cytosol
Unigene6943_NAU-YH	290	22	4.1751	gi|240256381|ref|NP_568561.4|	161.4	3e-39	HXXXD-type acyl-transferase-like protein [Arabidopsis thaliana] >gi|75163973|sp|Q940Z5.1|PMAT1_ARATH RecName: Full=Phenolic glucoside malonyltransferase 1 >gi|15450469|gb|AAK96528.1| AT5g39050/MXF12_60 [Arabidopsis thaliana] >gi|25090341|gb|AAN72280.1| At5g39050/MXF12_60 [Arabidopsis thaliana] >gi|332007008|gb|AED94391.1| HXXXD-type acyl-transferase-like protein [Arabidopsis thaliana]	gi|332002898|gb|CP002688.1|	258	3e-66	Arabidopsis thaliana chromosome 5, complete sequence	sp|Q940Z5|PMAT1_ARATH	161	9e-41	Phenolic glucoside malonyltransferase 1 OS=Arabidopsis thaliana GN=PMAT1 PE=1 SV=1	--	--	--	--	--	K14329	5e-23	103	ath:AT5G61160	agmatine coumaroyltransferase [EC:2.3.1.64 2.3.1.-]	GO:0009744//response to sucrose stimulus;GO:0010224//response to UV-B;GO:0009718//anthocyanin-containing compound biosynthetic process;GO:0015824//proline transport	GO:0050736//O-malonyltransferase activity	GO:0005829//cytosol;GO:0009507//chloroplast
CL5671.Contig1_NAU-YH	2066	1789	47.6563	gi|15237899|ref|NP_197207.1|	725.7	0	Flavonoid 3-O-glucosyltransferase [Arabidopsis thaliana] >gi|75311137|sp|Q9LFJ8.1|U78D2_ARATH RecName: Full=UDP-glycosyltransferase 78D2; AltName: Full=Anthocyanin 3-O-glucosyltransferase; AltName: Full=Flavonol 3-O-glucosyltransferase.; AltName: Full=UDP glucose:flavonoid 3-O-glucosyltransferase >gi|9755706|emb|CAC01718.1| UDP glucose:flavonoid 3-o-glucosyltransferase-like protein [Arabidopsis t…	gi|148524142|gb|EF531098.1|	1346	0	Brassica rapa var. purpuraria UDP-glycosyltransferase/transferase mRNA, partial cds	sp|Q9LFJ8|U78D2_ARATH	725	0	UDP-glycosyltransferase 78D2 OS=Arabidopsis thaliana GN=UGT78D2 PE=2 SV=1	YGR218w	60.8	9e-09	COG5101	Importin beta-related nuclear transport receptor	K10757	0	725	ath:AT5G17050	flavonol 3-O-glucosyltransferase [EC:2.4.1.91]	GO:0009744//response to sucrose stimulus;GO:0010224//response to UV-B;GO:0033303;GO:0009718//anthocyanin-containing compound biosynthetic process;GO:0033330;GO:0051555//flavonol biosynthetic process;GO:0033485;GO:0080167//response to karrikin	GO:0080059//flavonol 3-O-arabinosyltransferase activity;GO:0047213//anthocyanidin 3-O-glucosyltransferase activity;GO:0080043//quercetin 3-O-glucosyltransferase activity	GO:0009507//chloroplast
CL5671.Contig2_NAU-YH	232	8	1.8978	gi|148524143|gb|ABQ81930.1|	125.9	1e-28	UDP-glycosyltransferase/transferase [Brassica rapa var. purpuraria]	gi|148524142|gb|EF531098.1|	184	3e-44	Brassica rapa var. purpuraria UDP-glycosyltransferase/transferase mRNA, partial cds	sp|Q9S9P6|U78D1_ARATH	114	2e-26	UDP-glycosyltransferase 78D1 OS=Arabidopsis thaliana GN=UGT78D1 PE=2 SV=1	--	--	--	--	--	K10757	9e-27	116	aly:ARALYDRAFT_326139	flavonol 3-O-glucosyltransferase [EC:2.4.1.91]	GO:0009744//response to sucrose stimulus;GO:0010224//response to UV-B;GO:0009718//anthocyanin-containing compound biosynthetic process;GO:0051555//flavonol biosynthetic process;GO:0080167//response to karrikin	GO:0080059//flavonol 3-O-arabinosyltransferase activity;GO:0047213//anthocyanidin 3-O-glucosyltransferase activity;GO:0080043//quercetin 3-O-glucosyltransferase activity	GO:0009507//chloroplast
Unigene10847_NAU-YH	271	15	3.0462	gi|297822173|ref|XP_002878969.1|	165.2	2e-40	UDP-glucoronosyl/UDP-glucosyl transferase family protein [Arabidopsis lyrata subsp. lyrata] >gi|297324808|gb|EFH55228.1| UDP-glucoronosyl/UDP-glucosyl transferase family protein [Arabidopsis lyrata subsp. lyrata]	gi|297822172|ref|XM_002878923.1|	232	1e-58	Arabidopsis lyrata subsp. lyrata UDP-glucoronosyl/UDP-glucosyl transferase family protein, mRNA	sp|O48715|U76D1_ARATH	159	3e-40	UDP-glycosyltransferase 76D1 OS=Arabidopsis thaliana GN=UGT76D1 PE=2 SV=1	--	--	--	--	--	K13493	1e-22	102	ath:AT5G05860	cytokinin-N-glucosyltransferase [EC:2.4.1.-]	GO:0006635//fatty acid beta-oxidation	GO:0047213//anthocyanidin 3-O-glucosyltransferase activity;GO:0080043//quercetin 3-O-glucosyltransferase activity;GO:0080044//quercetin 7-O-glucosyltransferase activity	GO:0005634//nucleus
Unigene12853_NAU-YH	284	17	3.2944	gi|297798502|ref|XP_002867135.1|	69.3	2e-11	predicted protein [Arabidopsis lyrata subsp. lyrata] >gi|297312971|gb|EFH43394.1| predicted protein [Arabidopsis lyrata subsp. lyrata]	gi|199580006|gb|AC189325.2|	145	3e-32	Brassica rapa subsp. pekinensis clone KBrB036M17, complete sequence	sp|Q94C57|U73B2_ARATH	68.6	8e-13	UDP-glucosyl transferase 73B2 OS=Arabidopsis thaliana GN=UGT73B2 PE=1 SV=1	--	--	--	--	--	--	--	--	--	--	GO:0051707//response to other organism;GO:0032940//secretion by cell;GO:0010583//response to cyclopentenone;GO:0051555//flavonol biosynthetic process;GO:0009723//response to ethylene stimulus;GO:0009407//toxin catabolic process	GO:0010294//abscisic acid glucosyltransferase activity;GO:0080044//quercetin 7-O-glucosyltransferase activity;GO:0047213//anthocyanidin 3-O-glucosyltransferase activity;GO:0080043//quercetin 3-O-glucosyltransferase activity;GO:0047893//flavonol 3-O-glucosyltransferase activity	GO:0005829//cytosol;GO:0016023//cytoplasmic membrane-bounded vesicle
CL10024.Contig1_NAU-YH	748	5	0.3679	gi|6523068|emb|CAB62335.1|	77.8	5e-43	glucosyltransferase-like protein [Arabidopsis thaliana]	gi|297819245|ref|XM_002877460.1|	167	2e-38	Arabidopsis lyrata subsp. lyrata UDP-glucoronosyl/UDP-glucosyl transferase family protein, mRNA	sp|Q494Q1|U76E3_ARATH	114	1e-42	UDP-glycosyltransferase 76E3 OS=Arabidopsis thaliana GN=UGT76E3 PE=2 SV=1	--	--	--	--	--	K13493	1e-20	67.4	ath:AT5G05860	cytokinin-N-glucosyltransferase [EC:2.4.1.-]	GO:0006635//fatty acid beta-oxidation	GO:0080043//quercetin 3-O-glucosyltransferase activity;GO:0080044//quercetin 7-O-glucosyltransferase activity	GO:0009506//plasmodesma;GO:0005634//nucleus
CL10024.Contig2_NAU-YH	734	4	0.2999	gi|6523068|emb|CAB62335.1|	77.8	2e-43	glucosyltransferase-like protein [Arabidopsis thaliana]	gi|297819245|ref|XM_002877460.1|	167	2e-38	Arabidopsis lyrata subsp. lyrata UDP-glucoronosyl/UDP-glucosyl transferase family protein, mRNA	sp|Q494Q1|U76E3_ARATH	116	4e-43	UDP-glycosyltransferase 76E3 OS=Arabidopsis thaliana GN=UGT76E3 PE=2 SV=1	--	--	--	--	--	K13493	3e-20	65.9	ath:AT5G05860	cytokinin-N-glucosyltransferase [EC:2.4.1.-]	GO:0006635//fatty acid beta-oxidation	GO:0080043//quercetin 3-O-glucosyltransferase activity;GO:0080044//quercetin 7-O-glucosyltransferase activity	GO:0009506//plasmodesma;GO:0005634//nucleus
CL10358.Contig1_NAU-YH	781	118	8.3152	gi|297832030|ref|XP_002883897.1|	458.4	5e-128	UDP-glucosyl transferase 73B5 [Arabidopsis lyrata subsp. lyrata] >gi|297329737|gb|EFH60156.1| UDP-glucosyl transferase 73B5 [Arabidopsis lyrata subsp. lyrata]	gi|297832029|ref|XM_002883851.1|	737	0	Arabidopsis lyrata subsp. lyrata UDP-glucosyl transferase 73B5 (UGT73B5), mRNA	sp|Q9ZQG4|U73B5_ARATH	447	2e-126	UDP-glycosyltransferase 73B5 OS=Arabidopsis thaliana GN=UGT73B5 PE=2 SV=1	BS_yojK	61.6	1e-09	COG1819	Glycosyl transferases, related to UDP-glucuronosyltransferase	K13496	6e-68	255	ath:AT2G36780	UDP-glucosyl transferase 73C [EC:2.4.1.-]	GO:0051707//response to other organism;GO:0010583//response to cyclopentenone;GO:0051555//flavonol biosynthetic process;GO:0009723//response to ethylene stimulus;GO:0009407//toxin catabolic process	GO:0010294//abscisic acid glucosyltransferase activity;GO:0080044//quercetin 7-O-glucosyltransferase activity;GO:0080043//quercetin 3-O-glucosyltransferase activity;GO:0047893//flavonol 3-O-glucosyltransferase activity	GO:0005829//cytosol;GO:0009507//chloroplast
CL11520.Contig1_NAU-YH	324	12	2.0383	gi|15228031|ref|NP_181213.1|	182.6	1e-45	cytokinin-O-glucosyltransferase 1 [Arabidopsis thaliana] >gi|66774040|sp|Q9ZQ99.1|U73C1_ARATH RecName: Full=UDP-glycosyltransferase 73C1; AltName: Full=Cytokinin-O-glucosyltransferase 1; AltName: Full=Zeatin O-glucosyltransferase 1; Short=AtZOG1 >gi|46318041|gb|AAS87590.1| zeatin O-glucosyltransferase 1 [Arabidopsis thaliana] >gi|111074234|gb|ABH04490.1| At2g36750 [Arabidopsis thaliana] >gi|33025…	gi|199580324|gb|AC189630.2|	468	1e-129	Brassica rapa subsp. pekinensis clone KBrS003G14, complete sequence	sp|Q9ZQ99|U73C1_ARATH	182	4e-47	UDP-glycosyltransferase 73C1 OS=Arabidopsis thaliana GN=UGT73C1 PE=2 SV=1	--	--	--	--	--	K13496	1e-46	182	ath:AT2G36750	UDP-glucosyl transferase 73C [EC:2.4.1.-]	GO:0010224//response to UV-B;GO:0016131//brassinosteroid metabolic process;GO:0051555//flavonol biosynthetic process	GO:0050502//cis-zeatin O-beta-D-glucosyltransferase activity;GO:0050403//trans-zeatin O-beta-D-glucosyltransferase activity;GO:0080044//quercetin 7-O-glucosyltransferase activity;GO:0080043//quercetin 3-O-glucosyltransferase activity;GO:0080046//quercetin 4'-O-glucosyltransferase activity	GO:0009507//chloroplast
CL12525.Contig1_NAU-YH	1165	251	11.8574	gi|297798498|ref|XP_002867133.1|	636	0	UDP-glucosyl transferase 73B1 [Arabidopsis lyrata subsp. lyrata] >gi|297312969|gb|EFH43392.1| UDP-glucosyl transferase 73B1 [Arabidopsis lyrata subsp. lyrata]	gi|199580006|gb|AC189325.2|	1576	0	Brassica rapa subsp. pekinensis clone KBrB036M17, complete sequence	sp|Q8VZE9|U73B1_ARATH	631	0	UDP-glycosyltransferase 73B1 OS=Arabidopsis thaliana GN=UGT73B1 PE=2 SV=1	--	--	--	--	--	K13496	2e-79	294	ath:AT2G36770	UDP-glucosyl transferase 73C [EC:2.4.1.-]	GO:0051707//response to other organism;GO:0010583//response to cyclopentenone;GO:0051555//flavonol biosynthetic process;GO:0009723//response to ethylene stimulus;GO:0009407//toxin catabolic process	GO:0010294//abscisic acid glucosyltransferase activity;GO:0080044//quercetin 7-O-glucosyltransferase activity;GO:0080043//quercetin 3-O-glucosyltransferase activity;GO:0047893//flavonol 3-O-glucosyltransferase activity	GO:0005829//cytosol;GO:0009507//chloroplast
CL12525.Contig2_NAU-YH	296	35	6.5075	gi|297798498|ref|XP_002867133.1|	125.6	2e-28	UDP-glucosyl transferase 73B1 [Arabidopsis lyrata subsp. lyrata] >gi|297312969|gb|EFH43392.1| UDP-glucosyl transferase 73B1 [Arabidopsis lyrata subsp. lyrata]	gi|297798497|ref|XM_002867087.1|	210	6e-52	Arabidopsis lyrata subsp. lyrata UDP-glucosyl transferase 73B1 (UGT73B1), mRNA	sp|Q8VZE9|U73B1_ARATH	125	6e-30	UDP-glycosyltransferase 73B1 OS=Arabidopsis thaliana GN=UGT73B1 PE=2 SV=1	--	--	--	--	--	K13496	9e-09	56.6	ath:AT2G36800	UDP-glucosyl transferase 73C [EC:2.4.1.-]	GO:0051707//response to other organism;GO:0010583//response to cyclopentenone;GO:0051555//flavonol biosynthetic process;GO:0009723//response to ethylene stimulus;GO:0009407//toxin catabolic process	GO:0010294//abscisic acid glucosyltransferase activity;GO:0080044//quercetin 7-O-glucosyltransferase activity;GO:0080043//quercetin 3-O-glucosyltransferase activity;GO:0047893//flavonol 3-O-glucosyltransferase activity	GO:0005829//cytosol;GO:0009507//chloroplast
CL12525.Contig3_NAU-YH	207	15	3.9881	gi|18418382|ref|NP_567955.1|	121.3	4e-27	UDP-glucosyl transferase 73B1 [Arabidopsis thaliana] >gi|75304476|sp|Q8VZE9.1|U73B1_ARATH RecName: Full=UDP-glycosyltransferase 73B1 >gi|18086385|gb|AAL57652.1| AT4g34130/F28A23_110 [Arabidopsis thaliana] >gi|19699136|gb|AAL90934.1| AT4g34130/F28A23_110 [Arabidopsis thaliana] >gi|332660930|gb|AEE86330.1| UDP-glucosyl transferase 73B1 [Arabidopsis thaliana]	gi|460194157|gb|GABL01066259.1|	236	7e-60	TSA: Camelina sativa comp59572_c0_seq3 transcribed RNA sequence	sp|Q8VZE9|U73B1_ARATH	121	1e-28	UDP-glycosyltransferase 73B1 OS=Arabidopsis thaliana GN=UGT73B1 PE=2 SV=1	--	--	--	--	--	K13495	1e-12	69.3	vvi:100248679	cis-zeatin O-glucosyltransferase [EC:2.4.1.215]	GO:0051707//response to other organism;GO:0010583//response to cyclopentenone;GO:0051555//flavonol biosynthetic process;GO:0009723//response to ethylene stimulus;GO:0009407//toxin catabolic process	GO:0010294//abscisic acid glucosyltransferase activity;GO:0080044//quercetin 7-O-glucosyltransferase activity;GO:0080043//quercetin 3-O-glucosyltransferase activity;GO:0047893//flavonol 3-O-glucosyltransferase activity	GO:0005829//cytosol;GO:0009507//chloroplast
CL13059.Contig1_NAU-YH	274	32	6.4275	gi|297798498|ref|XP_002867133.1|	145.6	2e-34	UDP-glucosyl transferase 73B1 [Arabidopsis lyrata subsp. lyrata] >gi|297312969|gb|EFH43392.1| UDP-glucosyl transferase 73B1 [Arabidopsis lyrata subsp. lyrata]	gi|199580006|gb|AC189325.2|	325	1e-86	Brassica rapa subsp. pekinensis clone KBrB036M17, complete sequence	sp|Q8VZE9|U73B1_ARATH	145	7e-36	UDP-glycosyltransferase 73B1 OS=Arabidopsis thaliana GN=UGT73B1 PE=2 SV=1	--	--	--	--	--	K13496	1e-14	75.9	aly:ARALYDRAFT_485691	UDP-glucosyl transferase 73C [EC:2.4.1.-]	GO:0051707//response to other organism;GO:0010583//response to cyclopentenone;GO:0051555//flavonol biosynthetic process;GO:0009723//response to ethylene stimulus;GO:0009407//toxin catabolic process	GO:0010294//abscisic acid glucosyltransferase activity;GO:0080044//quercetin 7-O-glucosyltransferase activity;GO:0080043//quercetin 3-O-glucosyltransferase activity;GO:0047893//flavonol 3-O-glucosyltransferase activity	GO:0005829//cytosol;GO:0009507//chloroplast
CL13059.Contig2_NAU-YH	489	234	26.3358	gi|297798498|ref|XP_002867133.1|	188.3	4e-47	UDP-glucosyl transferase 73B1 [Arabidopsis lyrata subsp. lyrata] >gi|297312969|gb|EFH43392.1| UDP-glucosyl transferase 73B1 [Arabidopsis lyrata subsp. lyrata]	gi|199580006|gb|AC189325.2|	478	1e-132	Brassica rapa subsp. pekinensis clone KBrB036M17, complete sequence	sp|Q8VZE9|U73B1_ARATH	187	2e-48	UDP-glycosyltransferase 73B1 OS=Arabidopsis thaliana GN=UGT73B1 PE=2 SV=1	--	--	--	--	--	K13496	7e-24	107	aly:ARALYDRAFT_485691	UDP-glucosyl transferase 73C [EC:2.4.1.-]	GO:0051707//response to other organism;GO:0010583//response to cyclopentenone;GO:0051555//flavonol biosynthetic process;GO:0009723//response to ethylene stimulus;GO:0009407//toxin catabolic process	GO:0010294//abscisic acid glucosyltransferase activity;GO:0080044//quercetin 7-O-glucosyltransferase activity;GO:0080043//quercetin 3-O-glucosyltransferase activity;GO:0047893//flavonol 3-O-glucosyltransferase activity	GO:0005829//cytosol;GO:0009507//chloroplast
CL1711.Contig1_NAU-YH	1377	449	17.9454	gi|297848868|ref|XP_002892315.1|	724.2	0	hypothetical protein ARALYDRAFT_887793 [Arabidopsis lyrata subsp. lyrata] >gi|297338157|gb|EFH68574.1| hypothetical protein ARALYDRAFT_887793 [Arabidopsis lyrata subsp. lyrata]	gi|332189094|gb|CP002684.1|	948	0	Arabidopsis thaliana chromosome 1, complete sequence	sp|Q9LNE6|U89C1_ARATH	709	0	UDP-glycosyltransferase 89C1 OS=Arabidopsis thaliana GN=UGT89C1 PE=2 SV=1	--	--	--	--	--	K13496	2e-54	211	ath:AT2G36770	UDP-glucosyl transferase 73C [EC:2.4.1.-]	GO:0009744//response to sucrose stimulus;GO:0010224//response to UV-B;GO:0009718//anthocyanin-containing compound biosynthetic process;GO:0051555//flavonol biosynthetic process	GO:0080044//quercetin 7-O-glucosyltransferase activity;GO:0080043//quercetin 3-O-glucosyltransferase activity;GO:0080046//quercetin 4'-O-glucosyltransferase activity	GO:0005634//nucleus
CL2.Contig1_NAU-YH	387	20	2.8442	gi|15233070|ref|NP_191686.1|	246.1	1e-64	uncharacterized protein [Arabidopsis thaliana] >gi|332646660|gb|AEE80181.1| uncharacterized protein [Arabidopsis thaliana]	gi|30695382|ref|NM_115991.2|	262	2e-67	Arabidopsis thaliana uncharacterized protein (AT3G61270) mRNA, complete cds	--	--	--	--	--	--	--	--	--	K13667	6e-43	170	gmx:100797600	protein glucosyltransferase [EC:2.4.1.-]	-	-	GO:0005576//extracellular region;GO:0005634//nucleus
CL246.Contig1_NAU-YH	1460	715	26.9521	gi|297808383|ref|XP_002872075.1|	854.7	0	hypothetical protein ARALYDRAFT_910396 [Arabidopsis lyrata subsp. lyrata] >gi|297317912|gb|EFH48334.1| hypothetical protein ARALYDRAFT_910396 [Arabidopsis lyrata subsp. lyrata]	gi|145358361|ref|NM_122290.3|	1283	0	Arabidopsis thaliana uncharacterized protein (AT5G23850) mRNA, complete cds	--	--	--	--	--	--	--	--	--	K13667	3e-147	520	gmx:100797600	protein glucosyltransferase [EC:2.4.1.-]	-	-	GO:0005802//trans-Golgi network;GO:0005576//extracellular region;GO:0005794//Golgi apparatus;GO:0005768//endosome
CL2906.Contig1_NAU-YH	1855	49	1.4538	gi|297840159|ref|XP_002887961.1|	81.3	6e-14	hypothetical protein ARALYDRAFT_475010 [Arabidopsis lyrata subsp. lyrata] >gi|297333802|gb|EFH64220.1| hypothetical protein ARALYDRAFT_475010 [Arabidopsis lyrata subsp. lyrata]	gi|42562907|ref|NM_105021.2|	1515	0	Arabidopsis thaliana uncharacterized protein (AT1G63420) mRNA, complete cds	--	--	--	--	--	--	--	--	--	K13667	3e-133	474	gmx:100797600	protein glucosyltransferase [EC:2.4.1.-]	-	-	GO:0005802//trans-Golgi network;GO:0005794//Golgi apparatus;GO:0005768//endosome;GO:0009507//chloroplast
CL2906.Contig2_NAU-YH	2072	415	11.023	gi|297840159|ref|XP_002887961.1|	1022.7	0	hypothetical protein ARALYDRAFT_475010 [Arabidopsis lyrata subsp. lyrata] >gi|297333802|gb|EFH64220.1| hypothetical protein ARALYDRAFT_475010 [Arabidopsis lyrata subsp. lyrata]	gi|42562907|ref|NM_105021.2|	1667	0	Arabidopsis thaliana uncharacterized protein (AT1G63420) mRNA, complete cds	--	--	--	--	--	--	--	--	--	K13667	3e-133	474	gmx:100797600	protein glucosyltransferase [EC:2.4.1.-]	-	-	GO:0005802//trans-Golgi network;GO:0005794//Golgi apparatus;GO:0005768//endosome;GO:0009507//chloroplast
CL3016.Contig2_NAU-YH	1740	1079	34.1281	gi|297849014|ref|XP_002892388.1|	924.5	0	hypothetical protein ARALYDRAFT_887933 [Arabidopsis lyrata subsp. lyrata] >gi|297338230|gb|EFH68647.1| hypothetical protein ARALYDRAFT_887933 [Arabidopsis lyrata subsp. lyrata]	gi|186478222|ref|NM_100596.3|	1390	0	Arabidopsis thaliana uncharacterized protein (AT1G07220) mRNA, complete cds	--	--	--	--	--	--	--	--	--	K13667	7e-106	382	gmx:100797600	protein glucosyltransferase [EC:2.4.1.-]	-	-	-
CL3760.Contig1_NAU-YH	1997	223	6.1456	gi|15238467|ref|NP_200767.1|	739.6	0	UDP-glucosyl transferase 76E2 [Arabidopsis thaliana] >gi|75264229|sp|Q9LTH2.1|U76E2_ARATH RecName: Full=UDP-glycosyltransferase 76E2 >gi|8885563|dbj|BAA97493.1| UDP-glycose:flavonoid glycosyltransferase-like [Arabidopsis thaliana] >gi|332009826|gb|AED97209.1| UDP-glucosyl transferase 76E2 [Arabidopsis thaliana]	gi|30697252|ref|NM_125351.2|	1059	0	Arabidopsis thaliana UDP-glucosyl transferase 76E2 (UGT76E2) mRNA, complete cds	sp|Q9LTH2|U76E2_ARATH	739	0	UDP-glycosyltransferase 76E2 OS=Arabidopsis thaliana GN=UGT76E2 PE=2 SV=1	--	--	--	--	--	K13493	4e-91	334	ath:AT5G05870	cytokinin-N-glucosyltransferase [EC:2.4.1.-]	GO:0006635//fatty acid beta-oxidation;GO:0010048//vernalization response	GO:0080043//quercetin 3-O-glucosyltransferase activity;GO:0080044//quercetin 7-O-glucosyltransferase activity	GO:0005634//nucleus
CL5426.Contig1_NAU-YH	1085	118	5.9854	gi|15239523|ref|NP_200210.1|	537.3	1e-151	UDP-glycosyltransferase-like protein [Arabidopsis thaliana] >gi|75171780|sp|Q9FN28.1|U79B9_ARATH RecName: Full=UDP-glycosyltransferase 79B9 >gi|10177261|dbj|BAB10729.1| flavonol 3-O-glucosyltransferase-like protein [Arabidopsis thaliana] >gi|332009053|gb|AED96436.1| UDP-glycosyltransferase-like protein [Arabidopsis thaliana]	gi|332002898|gb|CP002688.1|	638	1e-180	Arabidopsis thaliana chromosome 5, complete sequence	sp|Q9FN28|U79B9_ARATH	537	5e-153	UDP-glycosyltransferase 79B9 OS=Arabidopsis thaliana GN=UGT79B9 PE=2 SV=1	--	--	--	--	--	K13496	4e-15	80.5	ath:AT2G36750	UDP-glucosyl transferase 73C [EC:2.4.1.-]	GO:0008152//metabolic process	GO:0016758//transferase activity, transferring hexosyl groups	GO:0009507//chloroplast
CL5504.Contig2_NAU-YH	379	37	5.3728	gi|18418380|ref|NP_567954.1|	228.8	2e-59	UDP-glucosyltransferase 73B2 [Arabidopsis thaliana] >gi|75306358|sp|Q94C57.1|U73B2_ARATH RecName: Full=UDP-glucosyl transferase 73B2; AltName: Full=Flavonol 7-O-glucosyltransferase; AltName: Full=UDP glucose:flavonoid 7-O-glucosyltransferase >gi|37703732|gb|AAR01231.1| UDP glucose:flavonoid 7-O-glucosyltransferase [Arabidopsis thaliana] >gi|332660928|gb|AEE86328.1| UDP-glucosyltransferase 73B2 [A…	gi|332656411|gb|CP002687.1|	371	1e-100	Arabidopsis thaliana chromosome 4, complete sequence	sp|Q94C57|U73B2_ARATH	228	6e-61	UDP-glucosyl transferase 73B2 OS=Arabidopsis thaliana GN=UGT73B2 PE=1 SV=1	--	--	--	--	--	K13496	9e-35	142	ath:AT2G36760	UDP-glucosyl transferase 73C [EC:2.4.1.-]	GO:0051707//response to other organism;GO:0010583//response to cyclopentenone;GO:0051555//flavonol biosynthetic process;GO:0009723//response to ethylene stimulus;GO:0009407//toxin catabolic process	GO:0010294//abscisic acid glucosyltransferase activity;GO:0080044//quercetin 7-O-glucosyltransferase activity;GO:0080043//quercetin 3-O-glucosyltransferase activity;GO:0047893//flavonol 3-O-glucosyltransferase activity	GO:0005829//cytosol;GO:0009507//chloroplast
CL556.Contig10_NAU-YH	3931	115	1.61	gi|297838947|ref|XP_002887355.1|	34.3	8e-75	UDP-glucose:glycoprotein glucosyltransferase [Arabidopsis lyrata subsp. lyrata] >gi|297333196|gb|EFH63614.1| UDP-glucose:glycoprotein glucosyltransferase [Arabidopsis lyrata subsp. lyrata]	gi|297838946|ref|XM_002887309.1|	3667	0	Arabidopsis lyrata subsp. lyrata UDP-glucose:glycoprotein glucosyltransferase, mRNA	sp|Q0WL80|UGGG_ARATH	1664	0	UDP-glucose:glycoprotein glucosyltransferase OS=Arabidopsis thaliana GN=UGGT PE=1 SV=1	--	--	--	--	--	K11718	0	1677	aly:ARALYDRAFT_894960	UDP-glucose:glycoprotein glucosyltransferase [EC:2.4.1.-]	GO:0046283//anthocyanin-containing compound metabolic process;GO:0097359//UDP-glucosylation;GO:0034976//response to endoplasmic reticulum stress;GO:0009626//plant-type hypersensitive response;GO:0009751//response to salicylic acid stimulus;GO:0009627//systemic acquired resistance;GO:0006486//protein glycosylation;GO:0010204//defense response signaling pathway, resistance gene-independent;GO:00160…	GO:0003980//UDP-glucose:glycoprotein glucosyltransferase activity	GO:0009507//chloroplast;GO:0005783//endoplasmic reticulum
CL556.Contig11_NAU-YH	4506	0	0	gi|297838947|ref|XP_002887355.1|	251.5	1e-64	UDP-glucose:glycoprotein glucosyltransferase [Arabidopsis lyrata subsp. lyrata] >gi|297333196|gb|EFH63614.1| UDP-glucose:glycoprotein glucosyltransferase [Arabidopsis lyrata subsp. lyrata]	gi|297838946|ref|XM_002887309.1|	5101	0	Arabidopsis lyrata subsp. lyrata UDP-glucose:glycoprotein glucosyltransferase, mRNA	sp|Q0WL80|UGGG_ARATH	2286	0	UDP-glucose:glycoprotein glucosyltransferase OS=Arabidopsis thaliana GN=UGGT PE=1 SV=1	HI0258	52	9e-06	COG1442	Lipopolysaccharide biosynthesis proteins, LPS:glycosyltransferases	K11718	0	2311	aly:ARALYDRAFT_894960	UDP-glucose:glycoprotein glucosyltransferase [EC:2.4.1.-]	GO:0046283//anthocyanin-containing compound metabolic process;GO:0097359//UDP-glucosylation;GO:0034976//response to endoplasmic reticulum stress;GO:0009626//plant-type hypersensitive response;GO:0009751//response to salicylic acid stimulus;GO:0009627//systemic acquired resistance;GO:0006486//protein glycosylation;GO:0010204//defense response signaling pathway, resistance gene-independent;GO:00160…	GO:0003980//UDP-glucose:glycoprotein glucosyltransferase activity	GO:0009507//chloroplast;GO:0005783//endoplasmic reticulum
CL556.Contig12_NAU-YH	2299	1	0.0239	gi|297838947|ref|XP_002887355.1|	57.8	1e-06	UDP-glucose:glycoprotein glucosyltransferase [Arabidopsis lyrata subsp. lyrata] >gi|297333196|gb|EFH63614.1| UDP-glucose:glycoprotein glucosyltransferase [Arabidopsis lyrata subsp. lyrata]	gi|297838946|ref|XM_002887309.1|	2837	0	Arabidopsis lyrata subsp. lyrata UDP-glucose:glycoprotein glucosyltransferase, mRNA	sp|Q0WL80|UGGG_ARATH	1242	0	UDP-glucose:glycoprotein glucosyltransferase OS=Arabidopsis thaliana GN=UGGT PE=1 SV=1	HI0258	52	4e-06	COG1442	Lipopolysaccharide biosynthesis proteins, LPS:glycosyltransferases	K11718	0	1252	aly:ARALYDRAFT_894960	UDP-glucose:glycoprotein glucosyltransferase [EC:2.4.1.-]	GO:0046283//anthocyanin-containing compound metabolic process;GO:0097359//UDP-glucosylation;GO:0034976//response to endoplasmic reticulum stress;GO:0009626//plant-type hypersensitive response;GO:0009751//response to salicylic acid stimulus;GO:0009627//systemic acquired resistance;GO:0006486//protein glycosylation;GO:0010204//defense response signaling pathway, resistance gene-independent;GO:00160…	GO:0003980//UDP-glucose:glycoprotein glucosyltransferase activity	GO:0009507//chloroplast;GO:0005783//endoplasmic reticulum
CL556.Contig13_NAU-YH	4950	57	0.6337	gi|297838947|ref|XP_002887355.1|	2706	0	UDP-glucose:glycoprotein glucosyltransferase [Arabidopsis lyrata subsp. lyrata] >gi|297333196|gb|EFH63614.1| UDP-glucose:glycoprotein glucosyltransferase [Arabidopsis lyrata subsp. lyrata]	gi|297838946|ref|XM_002887309.1|	5699	0	Arabidopsis lyrata subsp. lyrata UDP-glucose:glycoprotein glucosyltransferase, mRNA	sp|Q0WL80|UGGG_ARATH	2682	0	UDP-glucose:glycoprotein glucosyltransferase OS=Arabidopsis thaliana GN=UGGT PE=1 SV=1	--	--	--	--	--	K11718	0	2706	aly:ARALYDRAFT_894960	UDP-glucose:glycoprotein glucosyltransferase [EC:2.4.1.-]	GO:0046283//anthocyanin-containing compound metabolic process;GO:0097359//UDP-glucosylation;GO:0034976//response to endoplasmic reticulum stress;GO:0009626//plant-type hypersensitive response;GO:0009751//response to salicylic acid stimulus;GO:0009627//systemic acquired resistance;GO:0006486//protein glycosylation;GO:0010204//defense response signaling pathway, resistance gene-independent;GO:00160…	GO:0003980//UDP-glucose:glycoprotein glucosyltransferase activity	GO:0009507//chloroplast;GO:0005783//endoplasmic reticulum
CL556.Contig14_NAU-YH	3020	0	0	gi|297838947|ref|XP_002887355.1|	1677.5	0	UDP-glucose:glycoprotein glucosyltransferase [Arabidopsis lyrata subsp. lyrata] >gi|297333196|gb|EFH63614.1| UDP-glucose:glycoprotein glucosyltransferase [Arabidopsis lyrata subsp. lyrata]	gi|297838946|ref|XM_002887309.1|	3667	0	Arabidopsis lyrata subsp. lyrata UDP-glucose:glycoprotein glucosyltransferase, mRNA	sp|Q0WL80|UGGG_ARATH	1664	0	UDP-glucose:glycoprotein glucosyltransferase OS=Arabidopsis thaliana GN=UGGT PE=1 SV=1	--	--	--	--	--	K11718	0	1677	aly:ARALYDRAFT_894960	UDP-glucose:glycoprotein glucosyltransferase [EC:2.4.1.-]	GO:0046283//anthocyanin-containing compound metabolic process;GO:0097359//UDP-glucosylation;GO:0034976//response to endoplasmic reticulum stress;GO:0009626//plant-type hypersensitive response;GO:0009751//response to salicylic acid stimulus;GO:0009627//systemic acquired resistance;GO:0006486//protein glycosylation;GO:0010204//defense response signaling pathway, resistance gene-independent;GO:00160…	GO:0003980//UDP-glucose:glycoprotein glucosyltransferase activity	GO:0009507//chloroplast;GO:0005783//endoplasmic reticulum
CL556.Contig15_NAU-YH	4562	2	0.0241	gi|297838947|ref|XP_002887355.1|	2353.9	0	UDP-glucose:glycoprotein glucosyltransferase [Arabidopsis lyrata subsp. lyrata] >gi|297333196|gb|EFH63614.1| UDP-glucose:glycoprotein glucosyltransferase [Arabidopsis lyrata subsp. lyrata]	gi|297838946|ref|XM_002887309.1|	5214	0	Arabidopsis lyrata subsp. lyrata UDP-glucose:glycoprotein glucosyltransferase, mRNA	sp|Q0WL80|UGGG_ARATH	2328	0	UDP-glucose:glycoprotein glucosyltransferase OS=Arabidopsis thaliana GN=UGGT PE=1 SV=1	HI0258	52	9e-06	COG1442	Lipopolysaccharide biosynthesis proteins, LPS:glycosyltransferases	K11718	0	2353	aly:ARALYDRAFT_894960	UDP-glucose:glycoprotein glucosyltransferase [EC:2.4.1.-]	GO:0046283//anthocyanin-containing compound metabolic process;GO:0097359//UDP-glucosylation;GO:0034976//response to endoplasmic reticulum stress;GO:0009626//plant-type hypersensitive response;GO:0009751//response to salicylic acid stimulus;GO:0009627//systemic acquired resistance;GO:0006486//protein glycosylation;GO:0010204//defense response signaling pathway, resistance gene-independent;GO:00160…	GO:0003980//UDP-glucose:glycoprotein glucosyltransferase activity	GO:0009507//chloroplast;GO:0005783//endoplasmic reticulum
CL556.Contig16_NAU-YH	2175	1	0.0253	gi|297838947|ref|XP_002887355.1|	57.8	9e-07	UDP-glucose:glycoprotein glucosyltransferase [Arabidopsis lyrata subsp. lyrata] >gi|297333196|gb|EFH63614.1| UDP-glucose:glycoprotein glucosyltransferase [Arabidopsis lyrata subsp. lyrata]	gi|297838946|ref|XM_002887309.1|	2383	0	Arabidopsis lyrata subsp. lyrata UDP-glucose:glycoprotein glucosyltransferase, mRNA	sp|Q0WL80|UGGG_ARATH	1024	0	UDP-glucose:glycoprotein glucosyltransferase OS=Arabidopsis thaliana GN=UGGT PE=1 SV=1	HI0258	52	4e-06	COG1442	Lipopolysaccharide biosynthesis proteins, LPS:glycosyltransferases	K11718	0	1035	aly:ARALYDRAFT_894960	UDP-glucose:glycoprotein glucosyltransferase [EC:2.4.1.-]	GO:0046283//anthocyanin-containing compound metabolic process;GO:0097359//UDP-glucosylation;GO:0034976//response to endoplasmic reticulum stress;GO:0009626//plant-type hypersensitive response;GO:0009751//response to salicylic acid stimulus;GO:0009627//systemic acquired resistance;GO:0006486//protein glycosylation;GO:0010204//defense response signaling pathway, resistance gene-independent;GO:00160…	GO:0003980//UDP-glucose:glycoprotein glucosyltransferase activity	GO:0009507//chloroplast;GO:0005783//endoplasmic reticulum
CL556.Contig17_NAU-YH	1215	0	0	gi|334183827|ref|NP_001185370.1|	57.8	4e-07	UDP-glucose:glycoprotein glucosyltransferase [Arabidopsis thaliana] >gi|332197054|gb|AEE35175.1| UDP-glucose:glycoprotein glucosyltransferase [Arabidopsis thaliana]	gi|297838946|ref|XM_002887309.1|	870	0	Arabidopsis lyrata subsp. lyrata UDP-glucose:glycoprotein glucosyltransferase, mRNA	sp|Q0WL80|UGGG_ARATH	360	1e-99	UDP-glucose:glycoprotein glucosyltransferase OS=Arabidopsis thaliana GN=UGGT PE=1 SV=1	--	--	--	--	--	K11718	3e-99	360	ath:AT1G71220	UDP-glucose:glycoprotein glucosyltransferase [EC:2.4.1.-]	GO:0046283//anthocyanin-containing compound metabolic process;GO:0097359//UDP-glucosylation;GO:0034976//response to endoplasmic reticulum stress;GO:0009626//plant-type hypersensitive response;GO:0009751//response to salicylic acid stimulus;GO:0009627//systemic acquired resistance;GO:0006486//protein glycosylation;GO:0010204//defense response signaling pathway, resistance gene-independent;GO:00160…	GO:0003980//UDP-glucose:glycoprotein glucosyltransferase activity	GO:0009507//chloroplast;GO:0005783//endoplasmic reticulum
CL556.Contig18_NAU-YH	4646	2	0.0237	gi|297838947|ref|XP_002887355.1|	531.9	4e-149	UDP-glucose:glycoprotein glucosyltransferase [Arabidopsis lyrata subsp. lyrata] >gi|297333196|gb|EFH63614.1| UDP-glucose:glycoprotein glucosyltransferase [Arabidopsis lyrata subsp. lyrata]	gi|297838946|ref|XM_002887309.1|	4266	0	Arabidopsis lyrata subsp. lyrata UDP-glucose:glycoprotein glucosyltransferase, mRNA	sp|Q0WL80|UGGG_ARATH	2060	0	UDP-glucose:glycoprotein glucosyltransferase OS=Arabidopsis thaliana GN=UGGT PE=1 SV=1	--	--	--	--	--	K11718	0	2071	aly:ARALYDRAFT_894960	UDP-glucose:glycoprotein glucosyltransferase [EC:2.4.1.-]	GO:0046283//anthocyanin-containing compound metabolic process;GO:0097359//UDP-glucosylation;GO:0034976//response to endoplasmic reticulum stress;GO:0009626//plant-type hypersensitive response;GO:0009751//response to salicylic acid stimulus;GO:0009627//systemic acquired resistance;GO:0006486//protein glycosylation;GO:0010204//defense response signaling pathway, resistance gene-independent;GO:00160…	GO:0003980//UDP-glucose:glycoprotein glucosyltransferase activity	GO:0009507//chloroplast;GO:0005783//endoplasmic reticulum
CL556.Contig19_NAU-YH	4382	0	0	gi|297838947|ref|XP_002887355.1|	2311.9	0	UDP-glucose:glycoprotein glucosyltransferase [Arabidopsis lyrata subsp. lyrata] >gi|297333196|gb|EFH63614.1| UDP-glucose:glycoprotein glucosyltransferase [Arabidopsis lyrata subsp. lyrata]	gi|297838946|ref|XM_002887309.1|	5101	0	Arabidopsis lyrata subsp. lyrata UDP-glucose:glycoprotein glucosyltransferase, mRNA	sp|Q0WL80|UGGG_ARATH	2286	0	UDP-glucose:glycoprotein glucosyltransferase OS=Arabidopsis thaliana GN=UGGT PE=1 SV=1	HI0258	52	9e-06	COG1442	Lipopolysaccharide biosynthesis proteins, LPS:glycosyltransferases	K11718	0	2311	aly:ARALYDRAFT_894960	UDP-glucose:glycoprotein glucosyltransferase [EC:2.4.1.-]	GO:0046283//anthocyanin-containing compound metabolic process;GO:0097359//UDP-glucosylation;GO:0034976//response to endoplasmic reticulum stress;GO:0009626//plant-type hypersensitive response;GO:0009751//response to salicylic acid stimulus;GO:0009627//systemic acquired resistance;GO:0006486//protein glycosylation;GO:0010204//defense response signaling pathway, resistance gene-independent;GO:00160…	GO:0003980//UDP-glucose:glycoprotein glucosyltransferase activity	GO:0009507//chloroplast;GO:0005783//endoplasmic reticulum
CL556.Contig1_NAU-YH	5097	11	0.1188	gi|297838947|ref|XP_002887355.1|	2965.2	0	UDP-glucose:glycoprotein glucosyltransferase [Arabidopsis lyrata subsp. lyrata] >gi|297333196|gb|EFH63614.1| UDP-glucose:glycoprotein glucosyltransferase [Arabidopsis lyrata subsp. lyrata]	gi|297838946|ref|XM_002887309.1|	6266	0	Arabidopsis lyrata subsp. lyrata UDP-glucose:glycoprotein glucosyltransferase, mRNA	sp|Q0WL80|UGGG_ARATH	2943	0	UDP-glucose:glycoprotein glucosyltransferase OS=Arabidopsis thaliana GN=UGGT PE=1 SV=1	--	--	--	--	--	K11718	0	2965	aly:ARALYDRAFT_894960	UDP-glucose:glycoprotein glucosyltransferase [EC:2.4.1.-]	GO:0046283//anthocyanin-containing compound metabolic process;GO:0097359//UDP-glucosylation;GO:0034976//response to endoplasmic reticulum stress;GO:0009626//plant-type hypersensitive response;GO:0009751//response to salicylic acid stimulus;GO:0009627//systemic acquired resistance;GO:0006486//protein glycosylation;GO:0010204//defense response signaling pathway, resistance gene-independent;GO:00160…	GO:0003980//UDP-glucose:glycoprotein glucosyltransferase activity	GO:0009507//chloroplast;GO:0005783//endoplasmic reticulum
CL556.Contig20_NAU-YH	4656	3	0.0355	gi|297838947|ref|XP_002887355.1|	34.3	1e-74	UDP-glucose:glycoprotein glucosyltransferase [Arabidopsis lyrata subsp. lyrata] >gi|297333196|gb|EFH63614.1| UDP-glucose:glycoprotein glucosyltransferase [Arabidopsis lyrata subsp. lyrata]	gi|297838946|ref|XM_002887309.1|	4266	0	Arabidopsis lyrata subsp. lyrata UDP-glucose:glycoprotein glucosyltransferase, mRNA	sp|Q0WL80|UGGG_ARATH	2060	0	UDP-glucose:glycoprotein glucosyltransferase OS=Arabidopsis thaliana GN=UGGT PE=1 SV=1	--	--	--	--	--	K11718	0	2071	aly:ARALYDRAFT_894960	UDP-glucose:glycoprotein glucosyltransferase [EC:2.4.1.-]	GO:0046283//anthocyanin-containing compound metabolic process;GO:0097359//UDP-glucosylation;GO:0034976//response to endoplasmic reticulum stress;GO:0009626//plant-type hypersensitive response;GO:0009751//response to salicylic acid stimulus;GO:0009627//systemic acquired resistance;GO:0006486//protein glycosylation;GO:0010204//defense response signaling pathway, resistance gene-independent;GO:00160…	GO:0003980//UDP-glucose:glycoprotein glucosyltransferase activity	GO:0009507//chloroplast;GO:0005783//endoplasmic reticulum
CL556.Contig21_NAU-YH	2332	2	0.0472	gi|297838947|ref|XP_002887355.1|	57.8	1e-06	UDP-glucose:glycoprotein glucosyltransferase [Arabidopsis lyrata subsp. lyrata] >gi|297333196|gb|EFH63614.1| UDP-glucose:glycoprotein glucosyltransferase [Arabidopsis lyrata subsp. lyrata]	gi|297838946|ref|XM_002887309.1|	2383	0	Arabidopsis lyrata subsp. lyrata UDP-glucose:glycoprotein glucosyltransferase, mRNA	sp|Q0WL80|UGGG_ARATH	1024	0	UDP-glucose:glycoprotein glucosyltransferase OS=Arabidopsis thaliana GN=UGGT PE=1 SV=1	HI0258	52	5e-06	COG1442	Lipopolysaccharide biosynthesis proteins, LPS:glycosyltransferases	K11718	0	1035	aly:ARALYDRAFT_894960	UDP-glucose:glycoprotein glucosyltransferase [EC:2.4.1.-]	GO:0046283//anthocyanin-containing compound metabolic process;GO:0097359//UDP-glucosylation;GO:0034976//response to endoplasmic reticulum stress;GO:0009626//plant-type hypersensitive response;GO:0009751//response to salicylic acid stimulus;GO:0009627//systemic acquired resistance;GO:0006486//protein glycosylation;GO:0010204//defense response signaling pathway, resistance gene-independent;GO:00160…	GO:0003980//UDP-glucose:glycoprotein glucosyltransferase activity	GO:0009507//chloroplast;GO:0005783//endoplasmic reticulum
CL556.Contig22_NAU-YH	4529	1	0.0122	gi|297838947|ref|XP_002887355.1|	2571.2	0	UDP-glucose:glycoprotein glucosyltransferase [Arabidopsis lyrata subsp. lyrata] >gi|297333196|gb|EFH63614.1| UDP-glucose:glycoprotein glucosyltransferase [Arabidopsis lyrata subsp. lyrata]	gi|297838946|ref|XM_002887309.1|	5668	0	Arabidopsis lyrata subsp. lyrata UDP-glucose:glycoprotein glucosyltransferase, mRNA	sp|Q0WL80|UGGG_ARATH	2547	0	UDP-glucose:glycoprotein glucosyltransferase OS=Arabidopsis thaliana GN=UGGT PE=1 SV=1	HI0258	52	9e-06	COG1442	Lipopolysaccharide biosynthesis proteins, LPS:glycosyltransferases	K11718	0	2571	aly:ARALYDRAFT_894960	UDP-glucose:glycoprotein glucosyltransferase [EC:2.4.1.-]	GO:0046283//anthocyanin-containing compound metabolic process;GO:0097359//UDP-glucosylation;GO:0034976//response to endoplasmic reticulum stress;GO:0009626//plant-type hypersensitive response;GO:0009751//response to salicylic acid stimulus;GO:0009627//systemic acquired resistance;GO:0006486//protein glycosylation;GO:0010204//defense response signaling pathway, resistance gene-independent;GO:00160…	GO:0003980//UDP-glucose:glycoprotein glucosyltransferase activity	GO:0009507//chloroplast;GO:0005783//endoplasmic reticulum
CL556.Contig23_NAU-YH	4973	1	0.0111	gi|297838947|ref|XP_002887355.1|	2748	0	UDP-glucose:glycoprotein glucosyltransferase [Arabidopsis lyrata subsp. lyrata] >gi|297333196|gb|EFH63614.1| UDP-glucose:glycoprotein glucosyltransferase [Arabidopsis lyrata subsp. lyrata]	gi|297838946|ref|XM_002887309.1|	5812	0	Arabidopsis lyrata subsp. lyrata UDP-glucose:glycoprotein glucosyltransferase, mRNA	sp|Q0WL80|UGGG_ARATH	2724	0	UDP-glucose:glycoprotein glucosyltransferase OS=Arabidopsis thaliana GN=UGGT PE=1 SV=1	--	--	--	--	--	K11718	0	2747	aly:ARALYDRAFT_894960	UDP-glucose:glycoprotein glucosyltransferase [EC:2.4.1.-]	GO:0046283//anthocyanin-containing compound metabolic process;GO:0097359//UDP-glucosylation;GO:0034976//response to endoplasmic reticulum stress;GO:0009626//plant-type hypersensitive response;GO:0009751//response to salicylic acid stimulus;GO:0009627//systemic acquired resistance;GO:0006486//protein glycosylation;GO:0010204//defense response signaling pathway, resistance gene-independent;GO:00160…	GO:0003980//UDP-glucose:glycoprotein glucosyltransferase activity	GO:0009507//chloroplast;GO:0005783//endoplasmic reticulum
CL556.Contig24_NAU-YH	5074	5	0.0542	gi|297838947|ref|XP_002887355.1|	251.5	1e-64	UDP-glucose:glycoprotein glucosyltransferase [Arabidopsis lyrata subsp. lyrata] >gi|297333196|gb|EFH63614.1| UDP-glucose:glycoprotein glucosyltransferase [Arabidopsis lyrata subsp. lyrata]	gi|297838946|ref|XM_002887309.1|	5699	0	Arabidopsis lyrata subsp. lyrata UDP-glucose:glycoprotein glucosyltransferase, mRNA	sp|Q0WL80|UGGG_ARATH	2682	0	UDP-glucose:glycoprotein glucosyltransferase OS=Arabidopsis thaliana GN=UGGT PE=1 SV=1	--	--	--	--	--	K11718	0	2706	aly:ARALYDRAFT_894960	UDP-glucose:glycoprotein glucosyltransferase [EC:2.4.1.-]	GO:0046283//anthocyanin-containing compound metabolic process;GO:0097359//UDP-glucosylation;GO:0034976//response to endoplasmic reticulum stress;GO:0009626//plant-type hypersensitive response;GO:0009751//response to salicylic acid stimulus;GO:0009627//systemic acquired resistance;GO:0006486//protein glycosylation;GO:0010204//defense response signaling pathway, resistance gene-independent;GO:00160…	GO:0003980//UDP-glucose:glycoprotein glucosyltransferase activity	GO:0009507//chloroplast;GO:0005783//endoplasmic reticulum
CL556.Contig25_NAU-YH	2152	0	0	gi|297838947|ref|XP_002887355.1|	57.8	9e-07	UDP-glucose:glycoprotein glucosyltransferase [Arabidopsis lyrata subsp. lyrata] >gi|297333196|gb|EFH63614.1| UDP-glucose:glycoprotein glucosyltransferase [Arabidopsis lyrata subsp. lyrata]	gi|297838946|ref|XM_002887309.1|	2270	0	Arabidopsis lyrata subsp. lyrata UDP-glucose:glycoprotein glucosyltransferase, mRNA	sp|Q0WL80|UGGG_ARATH	982	0	UDP-glucose:glycoprotein glucosyltransferase OS=Arabidopsis thaliana GN=UGGT PE=1 SV=1	HI0258	52	4e-06	COG1442	Lipopolysaccharide biosynthesis proteins, LPS:glycosyltransferases	K11718	0	993	aly:ARALYDRAFT_894960	UDP-glucose:glycoprotein glucosyltransferase [EC:2.4.1.-]	GO:0046283//anthocyanin-containing compound metabolic process;GO:0097359//UDP-glucosylation;GO:0034976//response to endoplasmic reticulum stress;GO:0009626//plant-type hypersensitive response;GO:0009751//response to salicylic acid stimulus;GO:0009627//systemic acquired resistance;GO:0006486//protein glycosylation;GO:0010204//defense response signaling pathway, resistance gene-independent;GO:00160…	GO:0003980//UDP-glucose:glycoprotein glucosyltransferase activity	GO:0009507//chloroplast;GO:0005783//endoplasmic reticulum
CL556.Contig26_NAU-YH	4539	7	0.0849	gi|297838947|ref|XP_002887355.1|	2311.9	0	UDP-glucose:glycoprotein glucosyltransferase [Arabidopsis lyrata subsp. lyrata] >gi|297333196|gb|EFH63614.1| UDP-glucose:glycoprotein glucosyltransferase [Arabidopsis lyrata subsp. lyrata]	gi|297838946|ref|XM_002887309.1|	5101	0	Arabidopsis lyrata subsp. lyrata UDP-glucose:glycoprotein glucosyltransferase, mRNA	sp|Q0WL80|UGGG_ARATH	2286	0	UDP-glucose:glycoprotein glucosyltransferase OS=Arabidopsis thaliana GN=UGGT PE=1 SV=1	HI0258	52	9e-06	COG1442	Lipopolysaccharide biosynthesis proteins, LPS:glycosyltransferases	K11718	0	2311	aly:ARALYDRAFT_894960	UDP-glucose:glycoprotein glucosyltransferase [EC:2.4.1.-]	GO:0046283//anthocyanin-containing compound metabolic process;GO:0097359//UDP-glucosylation;GO:0034976//response to endoplasmic reticulum stress;GO:0009626//plant-type hypersensitive response;GO:0009751//response to salicylic acid stimulus;GO:0009627//systemic acquired resistance;GO:0006486//protein glycosylation;GO:0010204//defense response signaling pathway, resistance gene-independent;GO:00160…	GO:0003980//UDP-glucose:glycoprotein glucosyltransferase activity	GO:0009507//chloroplast;GO:0005783//endoplasmic reticulum
CL556.Contig27_NAU-YH	1701	2	0.0647	gi|334183827|ref|NP_001185370.1|	57.8	7e-07	UDP-glucose:glycoprotein glucosyltransferase [Arabidopsis thaliana] >gi|332197054|gb|AEE35175.1| UDP-glucose:glycoprotein glucosyltransferase [Arabidopsis thaliana]	gi|334183826|ref|NM_001198441.1|	837	0	Arabidopsis thaliana UDP-glucose:glycoprotein glucosyltransferase (EBS1) mRNA, complete cds	sp|Q0WL80|UGGG_ARATH	360	2e-99	UDP-glucose:glycoprotein glucosyltransferase OS=Arabidopsis thaliana GN=UGGT PE=1 SV=1	--	--	--	--	--	K11718	5e-99	360	ath:AT1G71220	UDP-glucose:glycoprotein glucosyltransferase [EC:2.4.1.-]	GO:0046283//anthocyanin-containing compound metabolic process;GO:0097359//UDP-glucosylation;GO:0034976//response to endoplasmic reticulum stress;GO:0009626//plant-type hypersensitive response;GO:0009751//response to salicylic acid stimulus;GO:0009627//systemic acquired resistance;GO:0006486//protein glycosylation;GO:0010204//defense response signaling pathway, resistance gene-independent;GO:00160…	GO:0003980//UDP-glucose:glycoprotein glucosyltransferase activity	GO:0009507//chloroplast;GO:0005783//endoplasmic reticulum
CL556.Contig28_NAU-YH	4405	0	0	gi|297838947|ref|XP_002887355.1|	2353.9	0	UDP-glucose:glycoprotein glucosyltransferase [Arabidopsis lyrata subsp. lyrata] >gi|297333196|gb|EFH63614.1| UDP-glucose:glycoprotein glucosyltransferase [Arabidopsis lyrata subsp. lyrata]	gi|297838946|ref|XM_002887309.1|	5214	0	Arabidopsis lyrata subsp. lyrata UDP-glucose:glycoprotein glucosyltransferase, mRNA	sp|Q0WL80|UGGG_ARATH	2328	0	UDP-glucose:glycoprotein glucosyltransferase OS=Arabidopsis thaliana GN=UGGT PE=1 SV=1	HI0258	52	9e-06	COG1442	Lipopolysaccharide biosynthesis proteins, LPS:glycosyltransferases	K11718	0	2353	aly:ARALYDRAFT_894960	UDP-glucose:glycoprotein glucosyltransferase [EC:2.4.1.-]	GO:0046283//anthocyanin-containing compound metabolic process;GO:0097359//UDP-glucosylation;GO:0034976//response to endoplasmic reticulum stress;GO:0009626//plant-type hypersensitive response;GO:0009751//response to salicylic acid stimulus;GO:0009627//systemic acquired resistance;GO:0006486//protein glycosylation;GO:0010204//defense response signaling pathway, resistance gene-independent;GO:00160…	GO:0003980//UDP-glucose:glycoprotein glucosyltransferase activity	GO:0009507//chloroplast;GO:0005783//endoplasmic reticulum
CL556.Contig29_NAU-YH	4088	2	0.0269	gi|297838947|ref|XP_002887355.1|	34.3	8e-75	UDP-glucose:glycoprotein glucosyltransferase [Arabidopsis lyrata subsp. lyrata] >gi|297333196|gb|EFH63614.1| UDP-glucose:glycoprotein glucosyltransferase [Arabidopsis lyrata subsp. lyrata]	gi|297838946|ref|XM_002887309.1|	3667	0	Arabidopsis lyrata subsp. lyrata UDP-glucose:glycoprotein glucosyltransferase, mRNA	sp|Q0WL80|UGGG_ARATH	1664	0	UDP-glucose:glycoprotein glucosyltransferase OS=Arabidopsis thaliana GN=UGGT PE=1 SV=1	--	--	--	--	--	K11718	0	1677	aly:ARALYDRAFT_894960	UDP-glucose:glycoprotein glucosyltransferase [EC:2.4.1.-]	GO:0046283//anthocyanin-containing compound metabolic process;GO:0097359//UDP-glucosylation;GO:0034976//response to endoplasmic reticulum stress;GO:0009626//plant-type hypersensitive response;GO:0009751//response to salicylic acid stimulus;GO:0009627//systemic acquired resistance;GO:0006486//protein glycosylation;GO:0010204//defense response signaling pathway, resistance gene-independent;GO:00160…	GO:0003980//UDP-glucose:glycoprotein glucosyltransferase activity	GO:0009507//chloroplast;GO:0005783//endoplasmic reticulum
CL556.Contig2_NAU-YH	4055	0	0	gi|297838947|ref|XP_002887355.1|	251.5	6e-140	UDP-glucose:glycoprotein glucosyltransferase [Arabidopsis lyrata subsp. lyrata] >gi|297333196|gb|EFH63614.1| UDP-glucose:glycoprotein glucosyltransferase [Arabidopsis lyrata subsp. lyrata]	gi|297838946|ref|XM_002887309.1|	3667	0	Arabidopsis lyrata subsp. lyrata UDP-glucose:glycoprotein glucosyltransferase, mRNA	sp|Q0WL80|UGGG_ARATH	1664	0	UDP-glucose:glycoprotein glucosyltransferase OS=Arabidopsis thaliana GN=UGGT PE=1 SV=1	--	--	--	--	--	K11718	0	1677	aly:ARALYDRAFT_894960	UDP-glucose:glycoprotein glucosyltransferase [EC:2.4.1.-]	GO:0046283//anthocyanin-containing compound metabolic process;GO:0097359//UDP-glucosylation;GO:0034976//response to endoplasmic reticulum stress;GO:0009626//plant-type hypersensitive response;GO:0009751//response to salicylic acid stimulus;GO:0009627//systemic acquired resistance;GO:0006486//protein glycosylation;GO:0010204//defense response signaling pathway, resistance gene-independent;GO:00160…	GO:0003980//UDP-glucose:glycoprotein glucosyltransferase activity	GO:0009507//chloroplast;GO:0005783//endoplasmic reticulum
CL556.Contig30_NAU-YH	1825	0	0	gi|297838947|ref|XP_002887355.1|	57.8	7e-07	UDP-glucose:glycoprotein glucosyltransferase [Arabidopsis lyrata subsp. lyrata] >gi|297333196|gb|EFH63614.1| UDP-glucose:glycoprotein glucosyltransferase [Arabidopsis lyrata subsp. lyrata]	gi|334183826|ref|NM_001198441.1|	837	0	Arabidopsis thaliana UDP-glucose:glycoprotein glucosyltransferase (EBS1) mRNA, complete cds	sp|Q0WL80|UGGG_ARATH	270	2e-141	UDP-glucose:glycoprotein glucosyltransferase OS=Arabidopsis thaliana GN=UGGT PE=1 SV=1	--	--	--	--	--	K11718	2e-141	272	aly:ARALYDRAFT_894960	UDP-glucose:glycoprotein glucosyltransferase [EC:2.4.1.-]	GO:0046283//anthocyanin-containing compound metabolic process;GO:0097359//UDP-glucosylation;GO:0034976//response to endoplasmic reticulum stress;GO:0009626//plant-type hypersensitive response;GO:0009751//response to salicylic acid stimulus;GO:0009627//systemic acquired resistance;GO:0006486//protein glycosylation;GO:0010204//defense response signaling pathway, resistance gene-independent;GO:00160…	GO:0003980//UDP-glucose:glycoprotein glucosyltransferase activity	GO:0009507//chloroplast;GO:0005783//endoplasmic reticulum
CL556.Contig31_NAU-YH	5107	3	0.0323	gi|297838947|ref|XP_002887355.1|	2706	0	UDP-glucose:glycoprotein glucosyltransferase [Arabidopsis lyrata subsp. lyrata] >gi|297333196|gb|EFH63614.1| UDP-glucose:glycoprotein glucosyltransferase [Arabidopsis lyrata subsp. lyrata]	gi|297838946|ref|XM_002887309.1|	5699	0	Arabidopsis lyrata subsp. lyrata UDP-glucose:glycoprotein glucosyltransferase, mRNA	sp|Q0WL80|UGGG_ARATH	2682	0	UDP-glucose:glycoprotein glucosyltransferase OS=Arabidopsis thaliana GN=UGGT PE=1 SV=1	--	--	--	--	--	K11718	0	2706	aly:ARALYDRAFT_894960	UDP-glucose:glycoprotein glucosyltransferase [EC:2.4.1.-]	GO:0046283//anthocyanin-containing compound metabolic process;GO:0097359//UDP-glucosylation;GO:0034976//response to endoplasmic reticulum stress;GO:0009626//plant-type hypersensitive response;GO:0009751//response to salicylic acid stimulus;GO:0009627//systemic acquired resistance;GO:0006486//protein glycosylation;GO:0010204//defense response signaling pathway, resistance gene-independent;GO:00160…	GO:0003980//UDP-glucose:glycoprotein glucosyltransferase activity	GO:0009507//chloroplast;GO:0005783//endoplasmic reticulum
CL556.Contig32_NAU-YH	4078	1	0.0135	gi|297838947|ref|XP_002887355.1|	531.9	3e-149	UDP-glucose:glycoprotein glucosyltransferase [Arabidopsis lyrata subsp. lyrata] >gi|297333196|gb|EFH63614.1| UDP-glucose:glycoprotein glucosyltransferase [Arabidopsis lyrata subsp. lyrata]	gi|297838946|ref|XM_002887309.1|	3667	0	Arabidopsis lyrata subsp. lyrata UDP-glucose:glycoprotein glucosyltransferase, mRNA	sp|Q0WL80|UGGG_ARATH	1664	0	UDP-glucose:glycoprotein glucosyltransferase OS=Arabidopsis thaliana GN=UGGT PE=1 SV=1	--	--	--	--	--	K11718	0	1677	aly:ARALYDRAFT_894960	UDP-glucose:glycoprotein glucosyltransferase [EC:2.4.1.-]	GO:0046283//anthocyanin-containing compound metabolic process;GO:0097359//UDP-glucosylation;GO:0034976//response to endoplasmic reticulum stress;GO:0009626//plant-type hypersensitive response;GO:0009751//response to salicylic acid stimulus;GO:0009627//systemic acquired resistance;GO:0006486//protein glycosylation;GO:0010204//defense response signaling pathway, resistance gene-independent;GO:00160…	GO:0003980//UDP-glucose:glycoprotein glucosyltransferase activity	GO:0009507//chloroplast;GO:0005783//endoplasmic reticulum
CL556.Contig33_NAU-YH	5130	3	0.0322	gi|297838947|ref|XP_002887355.1|	2748	0	UDP-glucose:glycoprotein glucosyltransferase [Arabidopsis lyrata subsp. lyrata] >gi|297333196|gb|EFH63614.1| UDP-glucose:glycoprotein glucosyltransferase [Arabidopsis lyrata subsp. lyrata]	gi|297838946|ref|XM_002887309.1|	5812	0	Arabidopsis lyrata subsp. lyrata UDP-glucose:glycoprotein glucosyltransferase, mRNA	sp|Q0WL80|UGGG_ARATH	2724	0	UDP-glucose:glycoprotein glucosyltransferase OS=Arabidopsis thaliana GN=UGGT PE=1 SV=1	--	--	--	--	--	K11718	0	2747	aly:ARALYDRAFT_894960	UDP-glucose:glycoprotein glucosyltransferase [EC:2.4.1.-]	GO:0046283//anthocyanin-containing compound metabolic process;GO:0097359//UDP-glucosylation;GO:0034976//response to endoplasmic reticulum stress;GO:0009626//plant-type hypersensitive response;GO:0009751//response to salicylic acid stimulus;GO:0009627//systemic acquired resistance;GO:0006486//protein glycosylation;GO:0010204//defense response signaling pathway, resistance gene-independent;GO:00160…	GO:0003980//UDP-glucose:glycoprotein glucosyltransferase activity	GO:0009507//chloroplast;GO:0005783//endoplasmic reticulum
CL556.Contig34_NAU-YH	4499	6	0.0734	gi|297838947|ref|XP_002887355.1|	34.3	9e-75	UDP-glucose:glycoprotein glucosyltransferase [Arabidopsis lyrata subsp. lyrata] >gi|297333196|gb|EFH63614.1| UDP-glucose:glycoprotein glucosyltransferase [Arabidopsis lyrata subsp. lyrata]	gi|297838946|ref|XM_002887309.1|	4266	0	Arabidopsis lyrata subsp. lyrata UDP-glucose:glycoprotein glucosyltransferase, mRNA	sp|Q0WL80|UGGG_ARATH	2060	0	UDP-glucose:glycoprotein glucosyltransferase OS=Arabidopsis thaliana GN=UGGT PE=1 SV=1	--	--	--	--	--	K11718	0	2071	aly:ARALYDRAFT_894960	UDP-glucose:glycoprotein glucosyltransferase [EC:2.4.1.-]	GO:0046283//anthocyanin-containing compound metabolic process;GO:0097359//UDP-glucosylation;GO:0034976//response to endoplasmic reticulum stress;GO:0009626//plant-type hypersensitive response;GO:0009751//response to salicylic acid stimulus;GO:0009627//systemic acquired resistance;GO:0006486//protein glycosylation;GO:0010204//defense response signaling pathway, resistance gene-independent;GO:00160…	GO:0003980//UDP-glucose:glycoprotein glucosyltransferase activity	GO:0009507//chloroplast;GO:0005783//endoplasmic reticulum
CL556.Contig35_NAU-YH	4679	5	0.0588	gi|297838947|ref|XP_002887355.1|	314.7	1e-83	UDP-glucose:glycoprotein glucosyltransferase [Arabidopsis lyrata subsp. lyrata] >gi|297333196|gb|EFH63614.1| UDP-glucose:glycoprotein glucosyltransferase [Arabidopsis lyrata subsp. lyrata]	gi|297838946|ref|XM_002887309.1|	4266	0	Arabidopsis lyrata subsp. lyrata UDP-glucose:glycoprotein glucosyltransferase, mRNA	sp|Q0WL80|UGGG_ARATH	2060	0	UDP-glucose:glycoprotein glucosyltransferase OS=Arabidopsis thaliana GN=UGGT PE=1 SV=1	--	--	--	--	--	K11718	0	2071	aly:ARALYDRAFT_894960	UDP-glucose:glycoprotein glucosyltransferase [EC:2.4.1.-]	GO:0046283//anthocyanin-containing compound metabolic process;GO:0097359//UDP-glucosylation;GO:0034976//response to endoplasmic reticulum stress;GO:0009626//plant-type hypersensitive response;GO:0009751//response to salicylic acid stimulus;GO:0009627//systemic acquired resistance;GO:0006486//protein glycosylation;GO:0010204//defense response signaling pathway, resistance gene-independent;GO:00160…	GO:0003980//UDP-glucose:glycoprotein glucosyltransferase activity	GO:0009507//chloroplast;GO:0005783//endoplasmic reticulum
CL556.Contig36_NAU-YH	2309	2	0.0477	gi|297838947|ref|XP_002887355.1|	57.8	1e-06	UDP-glucose:glycoprotein glucosyltransferase [Arabidopsis lyrata subsp. lyrata] >gi|297333196|gb|EFH63614.1| UDP-glucose:glycoprotein glucosyltransferase [Arabidopsis lyrata subsp. lyrata]	gi|297838946|ref|XM_002887309.1|	2270	0	Arabidopsis lyrata subsp. lyrata UDP-glucose:glycoprotein glucosyltransferase, mRNA	sp|Q0WL80|UGGG_ARATH	982	0	UDP-glucose:glycoprotein glucosyltransferase OS=Arabidopsis thaliana GN=UGGT PE=1 SV=1	HI0258	52	4e-06	COG1442	Lipopolysaccharide biosynthesis proteins, LPS:glycosyltransferases	K11718	0	993	aly:ARALYDRAFT_894960	UDP-glucose:glycoprotein glucosyltransferase [EC:2.4.1.-]	GO:0046283//anthocyanin-containing compound metabolic process;GO:0097359//UDP-glucosylation;GO:0034976//response to endoplasmic reticulum stress;GO:0009626//plant-type hypersensitive response;GO:0009751//response to salicylic acid stimulus;GO:0009627//systemic acquired resistance;GO:0006486//protein glycosylation;GO:0010204//defense response signaling pathway, resistance gene-independent;GO:00160…	GO:0003980//UDP-glucose:glycoprotein glucosyltransferase activity	GO:0009507//chloroplast;GO:0005783//endoplasmic reticulum
CL556.Contig37_NAU-YH	2276	0	0	gi|297838947|ref|XP_002887355.1|	57.8	1e-06	UDP-glucose:glycoprotein glucosyltransferase [Arabidopsis lyrata subsp. lyrata] >gi|297333196|gb|EFH63614.1| UDP-glucose:glycoprotein glucosyltransferase [Arabidopsis lyrata subsp. lyrata]	gi|297838946|ref|XM_002887309.1|	2270	0	Arabidopsis lyrata subsp. lyrata UDP-glucose:glycoprotein glucosyltransferase, mRNA	sp|Q0WL80|UGGG_ARATH	982	0	UDP-glucose:glycoprotein glucosyltransferase OS=Arabidopsis thaliana GN=UGGT PE=1 SV=1	HI0258	52	4e-06	COG1442	Lipopolysaccharide biosynthesis proteins, LPS:glycosyltransferases	K11718	0	993	aly:ARALYDRAFT_894960	UDP-glucose:glycoprotein glucosyltransferase [EC:2.4.1.-]	GO:0046283//anthocyanin-containing compound metabolic process;GO:0097359//UDP-glucosylation;GO:0034976//response to endoplasmic reticulum stress;GO:0009626//plant-type hypersensitive response;GO:0009751//response to salicylic acid stimulus;GO:0009627//systemic acquired resistance;GO:0006486//protein glycosylation;GO:0010204//defense response signaling pathway, resistance gene-independent;GO:00160…	GO:0003980//UDP-glucose:glycoprotein glucosyltransferase activity	GO:0009507//chloroplast;GO:0005783//endoplasmic reticulum
CL556.Contig3_NAU-YH	3954	0	0	gi|297838947|ref|XP_002887355.1|	314.7	8e-84	UDP-glucose:glycoprotein glucosyltransferase [Arabidopsis lyrata subsp. lyrata] >gi|297333196|gb|EFH63614.1| UDP-glucose:glycoprotein glucosyltransferase [Arabidopsis lyrata subsp. lyrata]	gi|297838946|ref|XM_002887309.1|	3667	0	Arabidopsis lyrata subsp. lyrata UDP-glucose:glycoprotein glucosyltransferase, mRNA	sp|Q0WL80|UGGG_ARATH	1664	0	UDP-glucose:glycoprotein glucosyltransferase OS=Arabidopsis thaliana GN=UGGT PE=1 SV=1	--	--	--	--	--	K11718	0	1677	aly:ARALYDRAFT_894960	UDP-glucose:glycoprotein glucosyltransferase [EC:2.4.1.-]	GO:0046283//anthocyanin-containing compound metabolic process;GO:0097359//UDP-glucosylation;GO:0034976//response to endoplasmic reticulum stress;GO:0009626//plant-type hypersensitive response;GO:0009751//response to salicylic acid stimulus;GO:0009627//systemic acquired resistance;GO:0006486//protein glycosylation;GO:0010204//defense response signaling pathway, resistance gene-independent;GO:00160…	GO:0003980//UDP-glucose:glycoprotein glucosyltransferase activity	GO:0009507//chloroplast;GO:0005783//endoplasmic reticulum
CL556.Contig4_NAU-YH	4111	2	0.0268	gi|297838947|ref|XP_002887355.1|	314.7	8e-84	UDP-glucose:glycoprotein glucosyltransferase [Arabidopsis lyrata subsp. lyrata] >gi|297333196|gb|EFH63614.1| UDP-glucose:glycoprotein glucosyltransferase [Arabidopsis lyrata subsp. lyrata]	gi|297838946|ref|XM_002887309.1|	3667	0	Arabidopsis lyrata subsp. lyrata UDP-glucose:glycoprotein glucosyltransferase, mRNA	sp|Q0WL80|UGGG_ARATH	1664	0	UDP-glucose:glycoprotein glucosyltransferase OS=Arabidopsis thaliana GN=UGGT PE=1 SV=1	--	--	--	--	--	K11718	0	1677	aly:ARALYDRAFT_894960	UDP-glucose:glycoprotein glucosyltransferase [EC:2.4.1.-]	GO:0046283//anthocyanin-containing compound metabolic process;GO:0097359//UDP-glucosylation;GO:0034976//response to endoplasmic reticulum stress;GO:0009626//plant-type hypersensitive response;GO:0009751//response to salicylic acid stimulus;GO:0009627//systemic acquired resistance;GO:0006486//protein glycosylation;GO:0010204//defense response signaling pathway, resistance gene-independent;GO:00160…	GO:0003980//UDP-glucose:glycoprotein glucosyltransferase activity	GO:0009507//chloroplast;GO:0005783//endoplasmic reticulum
CL556.Contig5_NAU-YH	4623	1	0.0119	gi|297838947|ref|XP_002887355.1|	251.5	7e-140	UDP-glucose:glycoprotein glucosyltransferase [Arabidopsis lyrata subsp. lyrata] >gi|297333196|gb|EFH63614.1| UDP-glucose:glycoprotein glucosyltransferase [Arabidopsis lyrata subsp. lyrata]	gi|297838946|ref|XM_002887309.1|	4266	0	Arabidopsis lyrata subsp. lyrata UDP-glucose:glycoprotein glucosyltransferase, mRNA	sp|Q0WL80|UGGG_ARATH	2060	0	UDP-glucose:glycoprotein glucosyltransferase OS=Arabidopsis thaliana GN=UGGT PE=1 SV=1	--	--	--	--	--	K11718	0	2071	aly:ARALYDRAFT_894960	UDP-glucose:glycoprotein glucosyltransferase [EC:2.4.1.-]	GO:0046283//anthocyanin-containing compound metabolic process;GO:0097359//UDP-glucosylation;GO:0034976//response to endoplasmic reticulum stress;GO:0009626//plant-type hypersensitive response;GO:0009751//response to salicylic acid stimulus;GO:0009627//systemic acquired resistance;GO:0006486//protein glycosylation;GO:0010204//defense response signaling pathway, resistance gene-independent;GO:00160…	GO:0003980//UDP-glucose:glycoprotein glucosyltransferase activity	GO:0009507//chloroplast;GO:0005783//endoplasmic reticulum
CL556.Contig6_NAU-YH	3588	1	0.0153	gi|297838947|ref|XP_002887355.1|	2071.6	0	UDP-glucose:glycoprotein glucosyltransferase [Arabidopsis lyrata subsp. lyrata] >gi|297333196|gb|EFH63614.1| UDP-glucose:glycoprotein glucosyltransferase [Arabidopsis lyrata subsp. lyrata]	gi|297838946|ref|XM_002887309.1|	4266	0	Arabidopsis lyrata subsp. lyrata UDP-glucose:glycoprotein glucosyltransferase, mRNA	sp|Q0WL80|UGGG_ARATH	2060	0	UDP-glucose:glycoprotein glucosyltransferase OS=Arabidopsis thaliana GN=UGGT PE=1 SV=1	--	--	--	--	--	K11718	0	2071	aly:ARALYDRAFT_894960	UDP-glucose:glycoprotein glucosyltransferase [EC:2.4.1.-]	GO:0046283//anthocyanin-containing compound metabolic process;GO:0097359//UDP-glucosylation;GO:0034976//response to endoplasmic reticulum stress;GO:0009626//plant-type hypersensitive response;GO:0009751//response to salicylic acid stimulus;GO:0009627//systemic acquired resistance;GO:0006486//protein glycosylation;GO:0010204//defense response signaling pathway, resistance gene-independent;GO:00160…	GO:0003980//UDP-glucose:glycoprotein glucosyltransferase activity	GO:0009507//chloroplast;GO:0005783//endoplasmic reticulum
CL556.Contig7_NAU-YH	1858	2	0.0592	gi|334183827|ref|NP_001185370.1|	57.8	7e-07	UDP-glucose:glycoprotein glucosyltransferase [Arabidopsis thaliana] >gi|332197054|gb|AEE35175.1| UDP-glucose:glycoprotein glucosyltransferase [Arabidopsis thaliana]	gi|334183826|ref|NM_001198441.1|	837	0	Arabidopsis thaliana UDP-glucose:glycoprotein glucosyltransferase (EBS1) mRNA, complete cds	sp|Q0WL80|UGGG_ARATH	360	2e-99	UDP-glucose:glycoprotein glucosyltransferase OS=Arabidopsis thaliana GN=UGGT PE=1 SV=1	--	--	--	--	--	K11718	6e-99	360	ath:AT1G71220	UDP-glucose:glycoprotein glucosyltransferase [EC:2.4.1.-]	GO:0010264//myo-inositol hexakisphosphate biosynthetic process;GO:0016570//histone modification;GO:0006352//DNA-dependent transcription, initiation;GO:0009751//response to salicylic acid stimulus;GO:0034976//response to endoplasmic reticulum stress;GO:0097359//UDP-glucosylation;GO:0006486//protein glycosylation;GO:0016051//carbohydrate biosynthetic process;GO:0010204//defense response signaling p…	GO:0008270//zinc ion binding;GO:0003677//DNA binding;GO:0003980//UDP-glucose:glycoprotein glucosyltransferase activity	GO:0009507//chloroplast;GO:0005783//endoplasmic reticulum;GO:0005634//nucleus
CL556.Contig8_NAU-YH	790	0	0	gi|334183827|ref|NP_001185370.1|	57.8	2e-07	UDP-glucose:glycoprotein glucosyltransferase [Arabidopsis thaliana] >gi|332197054|gb|AEE35175.1| UDP-glucose:glycoprotein glucosyltransferase [Arabidopsis thaliana]	gi|334183826|ref|NM_001198441.1|	837	0	Arabidopsis thaliana UDP-glucose:glycoprotein glucosyltransferase (EBS1) mRNA, complete cds	sp|Q0WL80|UGGG_ARATH	360	7e-100	UDP-glucose:glycoprotein glucosyltransferase OS=Arabidopsis thaliana GN=UGGT PE=1 SV=1	--	--	--	--	--	K11718	2e-99	360	ath:AT1G71220	UDP-glucose:glycoprotein glucosyltransferase [EC:2.4.1.-]	GO:0046283//anthocyanin-containing compound metabolic process;GO:0097359//UDP-glucosylation;GO:0034976//response to endoplasmic reticulum stress;GO:0009626//plant-type hypersensitive response;GO:0009751//response to salicylic acid stimulus;GO:0009627//systemic acquired resistance;GO:0006486//protein glycosylation;GO:0010204//defense response signaling pathway, resistance gene-independent;GO:00160…	GO:0003980//UDP-glucose:glycoprotein glucosyltransferase activity	GO:0009507//chloroplast;GO:0005783//endoplasmic reticulum
CL556.Contig9_NAU-YH	4522	1	0.0122	gi|297838947|ref|XP_002887355.1|	314.7	9e-84	UDP-glucose:glycoprotein glucosyltransferase [Arabidopsis lyrata subsp. lyrata] >gi|297333196|gb|EFH63614.1| UDP-glucose:glycoprotein glucosyltransferase [Arabidopsis lyrata subsp. lyrata]	gi|297838946|ref|XM_002887309.1|	4266	0	Arabidopsis lyrata subsp. lyrata UDP-glucose:glycoprotein glucosyltransferase, mRNA	sp|Q0WL80|UGGG_ARATH	2060	0	UDP-glucose:glycoprotein glucosyltransferase OS=Arabidopsis thaliana GN=UGGT PE=1 SV=1	--	--	--	--	--	K11718	0	2071	aly:ARALYDRAFT_894960	UDP-glucose:glycoprotein glucosyltransferase [EC:2.4.1.-]	GO:0046283//anthocyanin-containing compound metabolic process;GO:0097359//UDP-glucosylation;GO:0034976//response to endoplasmic reticulum stress;GO:0009626//plant-type hypersensitive response;GO:0009751//response to salicylic acid stimulus;GO:0009627//systemic acquired resistance;GO:0006486//protein glycosylation;GO:0010204//defense response signaling pathway, resistance gene-independent;GO:00160…	GO:0003980//UDP-glucose:glycoprotein glucosyltransferase activity	GO:0009507//chloroplast;GO:0005783//endoplasmic reticulum
CL604.Contig1_NAU-YH	357	37	5.7039	gi|15228031|ref|NP_181213.1|	217.6	4e-56	cytokinin-O-glucosyltransferase 1 [Arabidopsis thaliana] >gi|66774040|sp|Q9ZQ99.1|U73C1_ARATH RecName: Full=UDP-glycosyltransferase 73C1; AltName: Full=Cytokinin-O-glucosyltransferase 1; AltName: Full=Zeatin O-glucosyltransferase 1; Short=AtZOG1 >gi|46318041|gb|AAS87590.1| zeatin O-glucosyltransferase 1 [Arabidopsis thaliana] >gi|111074234|gb|ABH04490.1| At2g36750 [Arabidopsis thaliana] >gi|33025…	gi|199580324|gb|AC189630.2|	581	1e-163	Brassica rapa subsp. pekinensis clone KBrS003G14, complete sequence	sp|Q9ZQ99|U73C1_ARATH	217	1e-57	UDP-glycosyltransferase 73C1 OS=Arabidopsis thaliana GN=UGT73C1 PE=2 SV=1	--	--	--	--	--	K13496	3e-57	217	ath:AT2G36750	UDP-glucosyl transferase 73C [EC:2.4.1.-]	GO:0051707//response to other organism;GO:0010224//response to UV-B;GO:0016131//brassinosteroid metabolic process;GO:0051555//flavonol biosynthetic process	GO:0050502//cis-zeatin O-beta-D-glucosyltransferase activity;GO:0050403//trans-zeatin O-beta-D-glucosyltransferase activity;GO:0080044//quercetin 7-O-glucosyltransferase activity;GO:0080043//quercetin 3-O-glucosyltransferase activity;GO:0080046//quercetin 4'-O-glucosyltransferase activity	GO:0009507//chloroplast
CL7501.Contig2_NAU-YH	207	7	1.8611	gi|297798500|ref|XP_002867134.1|	40.4	8e-23	UGT73B2 [Arabidopsis lyrata subsp. lyrata] >gi|297312970|gb|EFH43393.1| UGT73B2 [Arabidopsis lyrata subsp. lyrata]	gi|297798499|ref|XM_002867088.1|	157	5e-36	Arabidopsis lyrata subsp. lyrata UGT73B2, mRNA	sp|Q8W491|U73B3_ARATH	82.4	6e-23	UDP-glycosyltransferase 73B3 OS=Arabidopsis thaliana GN=UGT73B3 PE=2 SV=1	--	--	--	--	--	K13496	4e-14	55.1	ath:AT2G36780	UDP-glucosyl transferase 73C [EC:2.4.1.-]	GO:0051707//response to other organism;GO:0010583//response to cyclopentenone;GO:0051555//flavonol biosynthetic process;GO:0009723//response to ethylene stimulus;GO:0009407//toxin catabolic process	GO:0010294//abscisic acid glucosyltransferase activity;GO:0080044//quercetin 7-O-glucosyltransferase activity;GO:0080043//quercetin 3-O-glucosyltransferase activity;GO:0047893//flavonol 3-O-glucosyltransferase activity	GO:0005829//cytosol
CL8206.Contig2_NAU-YH	539	46	4.6969	gi|15228031|ref|NP_181213.1|	340.1	1e-92	cytokinin-O-glucosyltransferase 1 [Arabidopsis thaliana] >gi|66774040|sp|Q9ZQ99.1|U73C1_ARATH RecName: Full=UDP-glycosyltransferase 73C1; AltName: Full=Cytokinin-O-glucosyltransferase 1; AltName: Full=Zeatin O-glucosyltransferase 1; Short=AtZOG1 >gi|46318041|gb|AAS87590.1| zeatin O-glucosyltransferase 1 [Arabidopsis thaliana] >gi|111074234|gb|ABH04490.1| At2g36750 [Arabidopsis thaliana] >gi|33025…	gi|199580324|gb|AC189630.2|	791	0	Brassica rapa subsp. pekinensis clone KBrS003G14, complete sequence	sp|Q9ZQ99|U73C1_ARATH	340	4e-94	UDP-glycosyltransferase 73C1 OS=Arabidopsis thaliana GN=UGT73C1 PE=2 SV=1	--	--	--	--	--	K13496	1e-93	340	ath:AT2G36750	UDP-glucosyl transferase 73C [EC:2.4.1.-]	GO:0051707//response to other organism;GO:0010224//response to UV-B;GO:0016131//brassinosteroid metabolic process;GO:0051555//flavonol biosynthetic process	GO:0050502//cis-zeatin O-beta-D-glucosyltransferase activity;GO:0050403//trans-zeatin O-beta-D-glucosyltransferase activity;GO:0080044//quercetin 7-O-glucosyltransferase activity;GO:0080043//quercetin 3-O-glucosyltransferase activity;GO:0080046//quercetin 4'-O-glucosyltransferase activity	GO:0009507//chloroplast
Unigene10832_NAU-YH	207	8	2.127	gi|15231757|ref|NP_190883.1|	119.8	1e-26	UDP-glucosyl transferase 73D1 [Arabidopsis thaliana] >gi|75313290|sp|Q9SCP6.1|U73D1_ARATH RecName: Full=UDP-glycosyltransferase 73D1 >gi|6630735|emb|CAB64218.1| glucosyltransferase-like protein [Arabidopsis thaliana] >gi|332645521|gb|AEE79042.1| UDP-glucosyl transferase 73D1 [Arabidopsis thaliana]	gi|202070617|gb|AC189502.2|	331	2e-88	Brassica rapa subsp. pekinensis clone KBrB087M20, complete sequence	sp|Q9SCP6|U73D1_ARATH	119	3e-28	UDP-glycosyltransferase 73D1 OS=Arabidopsis thaliana GN=UGT73D1 PE=3 SV=1	--	--	--	--	--	K13496	2e-09	58.9	ath:AT2G36780	UDP-glucosyl transferase 73C [EC:2.4.1.-]	GO:0006865//amino acid transport;GO:0008152//metabolic process	GO:0008194//UDP-glycosyltransferase activity;GO:0016758//transferase activity, transferring hexosyl groups	-
Unigene12534_NAU-YH	383	57	8.1906	gi|297811403|ref|XP_002873585.1|	183.7	7e-46	UDP-glucoronosyl/UDP-glucosyl transferase family protein [Arabidopsis lyrata subsp. lyrata] >gi|297319422|gb|EFH49844.1| UDP-glucoronosyl/UDP-glucosyl transferase family protein [Arabidopsis lyrata subsp. lyrata]	gi|297811402|ref|XM_002873539.1|	258	4e-66	Arabidopsis lyrata subsp. lyrata UDP-glucoronosyl/UDP-glucosyl transferase family protein, mRNA	sp|Q9LXV0|U92A1_ARATH	171	1e-43	UDP-glycosyltransferase 92A1 OS=Arabidopsis thaliana GN=UGT92A1 PE=2 SV=1	--	--	--	--	--	K13496	7e-09	57	ath:AT2G36780	UDP-glucosyl transferase 73C [EC:2.4.1.-]	GO:0008152//metabolic process	GO:0008194//UDP-glycosyltransferase activity;GO:0016758//transferase activity, transferring hexosyl groups	-
Unigene14423_NAU-YH	520	52	5.5035	gi|297832030|ref|XP_002883897.1|	323.2	1e-87	UDP-glucosyl transferase 73B5 [Arabidopsis lyrata subsp. lyrata] >gi|297329737|gb|EFH60156.1| UDP-glucosyl transferase 73B5 [Arabidopsis lyrata subsp. lyrata]	gi|297832029|ref|XM_002883851.1|	654	0	Arabidopsis lyrata subsp. lyrata UDP-glucosyl transferase 73B5 (UGT73B5), mRNA	sp|Q9ZQG4|U73B5_ARATH	321	1e-88	UDP-glycosyltransferase 73B5 OS=Arabidopsis thaliana GN=UGT73B5 PE=2 SV=1	--	--	--	--	--	K13496	2e-24	110	aly:ARALYDRAFT_485691	UDP-glucosyl transferase 73C [EC:2.4.1.-]	GO:0009407//toxin catabolic process;GO:0010583//response to cyclopentenone;GO:0051707//response to other organism;GO:0009723//response to ethylene stimulus;GO:0051555//flavonol biosynthetic process	GO:0047893//flavonol 3-O-glucosyltransferase activity;GO:0010294//abscisic acid glucosyltransferase activity;GO:0080043//quercetin 3-O-glucosyltransferase activity;GO:0080044//quercetin 7-O-glucosyltransferase activity	GO:0005829//cytosol
Unigene16184_NAU-YH	300	17	3.1187	gi|297798502|ref|XP_002867135.1|	169.5	1e-41	predicted protein [Arabidopsis lyrata subsp. lyrata] >gi|297312971|gb|EFH43394.1| predicted protein [Arabidopsis lyrata subsp. lyrata]	gi|332656411|gb|CP002687.1|	272	2e-70	Arabidopsis thaliana chromosome 4, complete sequence	sp|Q94C57|U73B2_ARATH	165	5e-42	UDP-glucosyl transferase 73B2 OS=Arabidopsis thaliana GN=UGT73B2 PE=1 SV=1	--	--	--	--	--	K13496	7e-09	57	ath:AT2G36770	UDP-glucosyl transferase 73C [EC:2.4.1.-]	GO:0009407//toxin catabolic process;GO:0010583//response to cyclopentenone;GO:0051707//response to other organism;GO:0009723//response to ethylene stimulus;GO:0051555//flavonol biosynthetic process	GO:0047893//flavonol 3-O-glucosyltransferase activity;GO:0010294//abscisic acid glucosyltransferase activity;GO:0080043//quercetin 3-O-glucosyltransferase activity;GO:0080044//quercetin 7-O-glucosyltransferase activity	GO:0005829//cytosol
Unigene16524_NAU-YH	251	12	2.6312	gi|15228031|ref|NP_181213.1|	146.7	1e-34	cytokinin-O-glucosyltransferase 1 [Arabidopsis thaliana] >gi|66774040|sp|Q9ZQ99.1|U73C1_ARATH RecName: Full=UDP-glycosyltransferase 73C1; AltName: Full=Cytokinin-O-glucosyltransferase 1; AltName: Full=Zeatin O-glucosyltransferase 1; Short=AtZOG1 >gi|46318041|gb|AAS87590.1| zeatin O-glucosyltransferase 1 [Arabidopsis thaliana] >gi|111074234|gb|ABH04490.1| At2g36750 [Arabidopsis thaliana] >gi|33025…	gi|199580324|gb|AC189630.2|	385	1e-104	Brassica rapa subsp. pekinensis clone KBrS003G14, complete sequence	sp|Q9ZQ99|U73C1_ARATH	146	2e-36	UDP-glycosyltransferase 73C1 OS=Arabidopsis thaliana GN=UGT73C1 PE=2 SV=1	--	--	--	--	--	K13496	6e-36	146	ath:AT2G36750	UDP-glucosyl transferase 73C [EC:2.4.1.-]	GO:0010224//response to UV-B;GO:0016131//brassinosteroid metabolic process;GO:0051555//flavonol biosynthetic process	GO:0050502//cis-zeatin O-beta-D-glucosyltransferase activity;GO:0050403//trans-zeatin O-beta-D-glucosyltransferase activity;GO:0080044//quercetin 7-O-glucosyltransferase activity;GO:0080043//quercetin 3-O-glucosyltransferase activity;GO:0080046//quercetin 4'-O-glucosyltransferase activity	GO:0009507//chloroplast
Unigene17176_NAU-YH	701	71	5.5742	gi|22330612|ref|NP_177529.2|	427.2	1e-118	UDP-glucosyl transferase 89B1 [Arabidopsis thaliana] >gi|334351258|sp|Q9C9B0.2|U89B1_ARATH RecName: Full=UDP-glycosyltransferase 89B1; AltName: Full=Flavonol 3-O-glucosyltransferase UGT89B1; AltName: Full=Flavonol 7-O-glucosyltransferase UGT89B1 >gi|332197399|gb|AEE35520.1| UDP-glucosyl transferase 89B1 [Arabidopsis thaliana]	gi|42474692|emb|BX816712.1|	613	1e-172	Arabidopsis thaliana Full-length cDNA Complete sequence from clone GSLTPGH65ZA06 of Hormone Treated Callus of strain col-0 of Arabidopsis thaliana (thale cress)	sp|Q9C9B0|U89B1_ARATH	427	4e-120	UDP-glycosyltransferase 89B1 OS=Arabidopsis thaliana GN=UGT89B1 PE=2 SV=2	--	--	--	--	--	K13496	8e-40	161	aly:ARALYDRAFT_902799	UDP-glucosyl transferase 73C [EC:2.4.1.-]	GO:0009062//fatty acid catabolic process	GO:0080046//quercetin 4'-O-glucosyltransferase activity;GO:0080043//quercetin 3-O-glucosyltransferase activity;GO:0080044//quercetin 7-O-glucosyltransferase activity	GO:0005634//nucleus
Unigene17177_NAU-YH	456	86	10.3794	gi|12325153|gb|AAG52529.1|AC016662_23	258.8	1e-68	putative glucosyltransferase; 88035-86003 [Arabidopsis thaliana]	gi|332189094|gb|CP002684.1|	371	1e-100	Arabidopsis thaliana chromosome 1, complete sequence	sp|Q9C9B0|U89B1_ARATH	258	8e-70	UDP-glycosyltransferase 89B1 OS=Arabidopsis thaliana GN=UGT89B1 PE=2 SV=2	--	--	--	--	--	K13496	4e-11	65.1	ath:AT2G36750	UDP-glucosyl transferase 73C [EC:2.4.1.-]	GO:0009062//fatty acid catabolic process;GO:0006310//DNA recombination;GO:0006281//DNA repair	GO:0080046//quercetin 4'-O-glucosyltransferase activity;GO:0080043//quercetin 3-O-glucosyltransferase activity;GO:0080044//quercetin 7-O-glucosyltransferase activity	GO:0005634//nucleus
Unigene2049_NAU-YH	238	13	3.0061	gi|297798502|ref|XP_002867135.1|	133.3	1e-30	predicted protein [Arabidopsis lyrata subsp. lyrata] >gi|297312971|gb|EFH43394.1| predicted protein [Arabidopsis lyrata subsp. lyrata]	gi|332656411|gb|CP002687.1|	222	1e-55	Arabidopsis thaliana chromosome 4, complete sequence	sp|Q8W491|U73B3_ARATH	132	4e-32	UDP-glycosyltransferase 73B3 OS=Arabidopsis thaliana GN=UGT73B3 PE=2 SV=1	--	--	--	--	--	K13496	8e-13	70.1	ath:AT2G36780	UDP-glucosyl transferase 73C [EC:2.4.1.-]	GO:0051707//response to other organism;GO:0010583//response to cyclopentenone;GO:0051555//flavonol biosynthetic process;GO:0009723//response to ethylene stimulus;GO:0009407//toxin catabolic process	GO:0010294//abscisic acid glucosyltransferase activity;GO:0080044//quercetin 7-O-glucosyltransferase activity;GO:0080043//quercetin 3-O-glucosyltransferase activity;GO:0047893//flavonol 3-O-glucosyltransferase activity	GO:0005829//cytosol;GO:0009507//chloroplast
Unigene21901_NAU-YH	1512	369	13.4312	gi|15242769|ref|NP_195969.1|	681.4	0	UDP-glycosyltransferase-like protein [Arabidopsis thaliana] >gi|75264464|sp|Q9LZD8.1|U89A2_ARATH RecName: Full=UDP-glycosyltransferase 89A2 >gi|7378633|emb|CAB83309.1| UDPG glucosyltransferase-like protein [Arabidopsis thaliana] >gi|111074184|gb|ABH04465.1| At5g03490 [Arabidopsis thaliana] >gi|332003228|gb|AED90611.1| UDP-glycosyltransferase-like protein [Arabidopsis thaliana]	gi|460192845|gb|GABL01067372.1|	375	1e-101	TSA: Camelina sativa comp59830_c0_seq9 transcribed RNA sequence	sp|Q9LZD8|U89A2_ARATH	681	0	UDP-glycosyltransferase 89A2 OS=Arabidopsis thaliana GN=UGT89A2 PE=2 SV=1	--	--	--	--	--	K13496	3e-59	228	aly:ARALYDRAFT_902799	UDP-glucosyl transferase 73C [EC:2.4.1.-]	GO:0006310//DNA recombination;GO:0006281//DNA repair	GO:0035251//UDP-glucosyltransferase activity	GO:0005634//nucleus
Unigene37651_NAU-YH	205	5	1.3423	gi|15231757|ref|NP_190883.1|	116.7	1e-25	UDP-glucosyl transferase 73D1 [Arabidopsis thaliana] >gi|75313290|sp|Q9SCP6.1|U73D1_ARATH RecName: Full=UDP-glycosyltransferase 73D1 >gi|6630735|emb|CAB64218.1| glucosyltransferase-like protein [Arabidopsis thaliana] >gi|332645521|gb|AEE79042.1| UDP-glucosyl transferase 73D1 [Arabidopsis thaliana]	gi|202070617|gb|AC189502.2|	331	2e-88	Brassica rapa subsp. pekinensis clone KBrB087M20, complete sequence	sp|Q9SCP6|U73D1_ARATH	116	3e-27	UDP-glycosyltransferase 73D1 OS=Arabidopsis thaliana GN=UGT73D1 PE=3 SV=1	--	--	--	--	--	K13496	5e-15	77.4	ath:AT2G36800	UDP-glucosyl transferase 73C [EC:2.4.1.-]	GO:0010224//response to UV-B;GO:0016131//brassinosteroid metabolic process;GO:0051555//flavonol biosynthetic process;GO:0006865//amino acid transport	GO:0050502//cis-zeatin O-beta-D-glucosyltransferase activity;GO:0050403//trans-zeatin O-beta-D-glucosyltransferase activity;GO:0080044//quercetin 7-O-glucosyltransferase activity;GO:0080043//quercetin 3-O-glucosyltransferase activity;GO:0080046//quercetin 4'-O-glucosyltransferase activity	GO:0009507//chloroplast
Unigene4270_NAU-YH	441	21	2.6207	gi|186478321|ref|NP_172511.3|	218	3e-56	UDP-glycosyltransferase-like protein [Arabidopsis thaliana] >gi|75213386|sp|Q9SY84.1|U90A2_ARATH RecName: Full=UDP-glycosyltransferase 90A2 >gi|4914344|gb|AAD32892.1|AC005489_30 F14N23.30 [Arabidopsis thaliana] >gi|332190455|gb|AEE28576.1| UDP-glycosyltransferase-like protein [Arabidopsis thaliana]	gi|332189094|gb|CP002684.1|	367	6e-99	Arabidopsis thaliana chromosome 1, complete sequence	sp|Q9SY84|U90A2_ARATH	218	1e-57	UDP-glycosyltransferase 90A2 OS=Arabidopsis thaliana GN=UGT90A2 PE=2 SV=1	--	--	--	--	--	K13496	4e-12	68.6	ath:AT2G36780	UDP-glucosyl transferase 73C [EC:2.4.1.-]	GO:0008152//metabolic process	GO:0008194//UDP-glycosyltransferase activity;GO:0016758//transferase activity, transferring hexosyl groups	GO:0009507//chloroplast
Unigene7024_NAU-YH	847	50	3.2488	gi|15223779|ref|NP_175532.1|	419.5	3e-116	UDP-glycosyltransferase-like protein [Arabidopsis thaliana] >gi|4836933|gb|AAD30635.1|AC006085_8 Highly similar to UDPG glucosyltransferase [Arabidopsis thaliana] >gi|332194516|gb|AEE32637.1| UDP-glycosyltransferase-like protein [Arabidopsis thaliana]	gi|332189094|gb|CP002684.1|	597	1e-168	Arabidopsis thaliana chromosome 1, complete sequence	sp|Q9LZD8|U89A2_ARATH	317	4e-87	UDP-glycosyltransferase 89A2 OS=Arabidopsis thaliana GN=UGT89A2 PE=2 SV=1	--	--	--	--	--	K13496	3e-17	87.4	ath:AT2G36750	UDP-glucosyl transferase 73C [EC:2.4.1.-]	GO:0009062//fatty acid catabolic process;GO:0006310//DNA recombination;GO:0006281//DNA repair	GO:0080046//quercetin 4'-O-glucosyltransferase activity;GO:0080043//quercetin 3-O-glucosyltransferase activity;GO:0080044//quercetin 7-O-glucosyltransferase activity	GO:0005634//nucleus
CL478.Contig1_NAU-YH	629	16	1.3999	gi|18408251|ref|NP_566885.1|	325.9	3e-88	UDP-glucosyl transferase 76E12 [Arabidopsis thaliana] >gi|75249778|sp|Q94AB5.1|U7E12_ARATH RecName: Full=UDP-glycosyltransferase 76E12 >gi|15081809|gb|AAK82559.1| AT3g46660/F12A12_180 [Arabidopsis thaliana] >gi|21539473|gb|AAM53289.1| glucosyltransferase-like protein [Arabidopsis thaliana] >gi|23198296|gb|AAN15675.1| glucosyltransferase-like protein [Arabidopsis thaliana] >gi|27363270|gb|AAO11554…	gi|332640072|gb|CP002686.1|	371	1e-100	Arabidopsis thaliana chromosome 3, complete sequence	sp|Q94AB5|U7E12_ARATH	325	1e-89	UDP-glycosyltransferase 76E12 OS=Arabidopsis thaliana GN=UGT76E12 PE=2 SV=1	--	--	--	--	--	K13493	2e-29	127	ath:AT5G05870	cytokinin-N-glucosyltransferase [EC:2.4.1.-]	GO:0006635//fatty acid beta-oxidation;GO:0010048//vernalization response	GO:0080043//quercetin 3-O-glucosyltransferase activity;GO:0080044//quercetin 7-O-glucosyltransferase activity	GO:0005634//nucleus
CL478.Contig2_NAU-YH	516	2	0.2133	gi|18408251|ref|NP_566885.1|	241.1	6e-63	UDP-glucosyl transferase 76E12 [Arabidopsis thaliana] >gi|75249778|sp|Q94AB5.1|U7E12_ARATH RecName: Full=UDP-glycosyltransferase 76E12 >gi|15081809|gb|AAK82559.1| AT3g46660/F12A12_180 [Arabidopsis thaliana] >gi|21539473|gb|AAM53289.1| glucosyltransferase-like protein [Arabidopsis thaliana] >gi|23198296|gb|AAN15675.1| glucosyltransferase-like protein [Arabidopsis thaliana] >gi|27363270|gb|AAO11554…	gi|332640072|gb|CP002686.1|	371	1e-100	Arabidopsis thaliana chromosome 3, complete sequence	sp|Q94AB5|U7E12_ARATH	241	2e-64	UDP-glycosyltransferase 76E12 OS=Arabidopsis thaliana GN=UGT76E12 PE=2 SV=1	--	--	--	--	--	K13493	1e-24	110	ath:AT5G05870	cytokinin-N-glucosyltransferase [EC:2.4.1.-]	GO:0006635//fatty acid beta-oxidation;GO:0010048//vernalization response	GO:0080043//quercetin 3-O-glucosyltransferase activity;GO:0080044//quercetin 7-O-glucosyltransferase activity	GO:0005634//nucleus
Unigene17154_NAU-YH	302	14	2.5513	gi|15239257|ref|NP_196205.1|	186.8	9e-47	cytokinin-N-glucosyltransferase 2 [Arabidopsis thaliana] >gi|66774033|sp|Q9FIA0.1|U76C2_ARATH RecName: Full=UDP-glycosyltransferase 76C2; AltName: Full=Cytokinin-N-glucosyltransferase 2 >gi|10177559|dbj|BAB10791.1| glucuronosyl transferase-like protein [Arabidopsis thaliana] >gi|15010632|gb|AAK73975.1| AT5g05860/MJJ3_28 [Arabidopsis thaliana] >gi|23505951|gb|AAN28835.1| At5g05860/MJJ3_28 [Arabido…	gi|110743986|gb|AC189201.1|	460	1e-127	Brassica rapa subsp. pekinensis clone KBrB005N03, complete sequence	sp|Q9FIA0|U76C2_ARATH	186	2e-48	UDP-glycosyltransferase 76C2 OS=Arabidopsis thaliana GN=UGT76C2 PE=1 SV=1	--	--	--	--	--	K13493	5e-48	186	ath:AT5G05860	cytokinin-N-glucosyltransferase [EC:2.4.1.-]	GO:0048316//seed development;GO:0006310//DNA recombination;GO:0006281//DNA repair;GO:1900000//regulation of anthocyanin catabolic process;GO:0010150//leaf senescence;GO:0046685//response to arsenic-containing substance;GO:0009690//cytokinin metabolic process;GO:0050832//defense response to fungus	GO:0047807//cytokinin 7-beta-glucosyltransferase activity;GO:0080062//cytokinin 9-beta-glucosyltransferase activity	GO:0005634//nucleus
Unigene17157_NAU-YH	486	37	4.1899	gi|297806599|ref|XP_002871183.1|	250	1e-65	UDP-glucosyl transferase 76C2 [Arabidopsis lyrata subsp. lyrata] >gi|297317020|gb|EFH47442.1| UDP-glucosyl transferase 76C2 [Arabidopsis lyrata subsp. lyrata]	gi|110743986|gb|AC189201.1|	484	1e-134	Brassica rapa subsp. pekinensis clone KBrB005N03, complete sequence	sp|Q9FIA0|U76C2_ARATH	240	3e-64	UDP-glycosyltransferase 76C2 OS=Arabidopsis thaliana GN=UGT76C2 PE=1 SV=1	--	--	--	--	--	K13493	6e-64	240	ath:AT5G05860	cytokinin-N-glucosyltransferase [EC:2.4.1.-]	GO:0048316//seed development;GO:0006310//DNA recombination;GO:0006281//DNA repair;GO:1900000//regulation of anthocyanin catabolic process;GO:0046685//response to arsenic-containing substance;GO:0009690//cytokinin metabolic process	GO:0047807//cytokinin 7-beta-glucosyltransferase activity;GO:0080062//cytokinin 9-beta-glucosyltransferase activity	-
Unigene18641_NAU-YH	584	44	4.1465	gi|18408251|ref|NP_566885.1|	198.4	6e-50	UDP-glucosyl transferase 76E12 [Arabidopsis thaliana] >gi|75249778|sp|Q94AB5.1|U7E12_ARATH RecName: Full=UDP-glycosyltransferase 76E12 >gi|15081809|gb|AAK82559.1| AT3g46660/F12A12_180 [Arabidopsis thaliana] >gi|21539473|gb|AAM53289.1| glucosyltransferase-like protein [Arabidopsis thaliana] >gi|23198296|gb|AAN15675.1| glucosyltransferase-like protein [Arabidopsis thaliana] >gi|27363270|gb|AAO11554…	gi|297819237|ref|XM_002877456.1|	331	5e-88	Arabidopsis lyrata subsp. lyrata UDP-glucoronosyl/UDP-glucosyl transferase family protein, mRNA	sp|Q94AB5|U7E12_ARATH	198	2e-51	UDP-glycosyltransferase 76E12 OS=Arabidopsis thaliana GN=UGT76E12 PE=2 SV=1	--	--	--	--	--	K13493	3e-26	116	ath:AT5G05870	cytokinin-N-glucosyltransferase [EC:2.4.1.-]	GO:0006635//fatty acid beta-oxidation;GO:0010048//vernalization response	GO:0080043//quercetin 3-O-glucosyltransferase activity;GO:0080044//quercetin 7-O-glucosyltransferase activity	GO:0009506//plasmodesma;GO:0005634//nucleus
Unigene2976_NAU-YH	427	13	1.6755	gi|297829682|ref|XP_002882723.1|	265.4	1e-70	predicted protein [Arabidopsis lyrata subsp. lyrata] >gi|297328563|gb|EFH58982.1| predicted protein [Arabidopsis lyrata subsp. lyrata]	gi|199580239|gb|AC189547.2|	615	1e-173	Brassica rapa subsp. pekinensis clone KBrH004P05, complete sequence	sp|Q9FI99|U76C1_ARATH	222	7e-59	UDP-glycosyltransferase 76C1 OS=Arabidopsis thaliana GN=UGT76C1 PE=1 SV=1	--	--	--	--	--	K13493	2e-58	222	ath:AT5G05870	cytokinin-N-glucosyltransferase [EC:2.4.1.-]	GO:0010150//leaf senescence;GO:0050832//defense response to fungus;GO:0008152//metabolic process	GO:0080062//cytokinin 9-beta-glucosyltransferase activity;GO:0047807//cytokinin 7-beta-glucosyltransferase activity	GO:0005634//nucleus
Unigene2977_NAU-YH	217	7	1.7753	gi|12322891|gb|AAG51429.1|AC008153_2	85.5	2e-16	putative UDP-glucuronosyltransferase, 5&apos; partial; 1-684 [Arabidopsis thaliana]	gi|199580239|gb|AC189547.2|	276	9e-72	Brassica rapa subsp. pekinensis clone KBrH004P05, complete sequence	sp|Q9FIA0|U76C2_ARATH	56.2	4e-09	UDP-glycosyltransferase 76C2 OS=Arabidopsis thaliana GN=UGT76C2 PE=1 SV=1	--	--	--	--	--	K13493	1e-08	56.2	ath:AT5G05860	cytokinin-N-glucosyltransferase [EC:2.4.1.-]	GO:0048316//seed development;GO:1900000//regulation of anthocyanin catabolic process;GO:0010150//leaf senescence;GO:0009690//cytokinin metabolic process;GO:0050832//defense response to fungus	GO:0047807//cytokinin 7-beta-glucosyltransferase activity;GO:0080062//cytokinin 9-beta-glucosyltransferase activity	GO:0005634//nucleus
Unigene31977_NAU-YH	350	33	5.189	gi|297806599|ref|XP_002871183.1|	216.5	1e-55	UDP-glucosyl transferase 76C2 [Arabidopsis lyrata subsp. lyrata] >gi|297317020|gb|EFH47442.1| UDP-glucosyl transferase 76C2 [Arabidopsis lyrata subsp. lyrata]	gi|110743986|gb|AC189201.1|	504	1e-140	Brassica rapa subsp. pekinensis clone KBrB005N03, complete sequence	sp|Q9FIA0|U76C2_ARATH	212	5e-56	UDP-glycosyltransferase 76C2 OS=Arabidopsis thaliana GN=UGT76C2 PE=1 SV=1	--	--	--	--	--	K13493	1e-55	212	ath:AT5G05860	cytokinin-N-glucosyltransferase [EC:2.4.1.-]	GO:0048316//seed development;GO:0006310//DNA recombination;GO:0006281//DNA repair;GO:1900000//regulation of anthocyanin catabolic process;GO:0010150//leaf senescence;GO:0046685//response to arsenic-containing substance;GO:0009690//cytokinin metabolic process;GO:0050832//defense response to fungus	GO:0047807//cytokinin 7-beta-glucosyltransferase activity;GO:0080062//cytokinin 9-beta-glucosyltransferase activity	GO:0005634//nucleus
Unigene31977_NAU-YH	350	33	5.189	gi|297806599|ref|XP_002871183.1|	216.5	1e-55	UDP-glucosyl transferase 76C2 [Arabidopsis lyrata subsp. lyrata] >gi|297317020|gb|EFH47442.1| UDP-glucosyl transferase 76C2 [Arabidopsis lyrata subsp. lyrata]	gi|110743986|gb|AC189201.1|	504	1e-140	Brassica rapa subsp. pekinensis clone KBrB005N03, complete sequence	sp|Q9FIA0|U76C2_ARATH	212	5e-56	UDP-glycosyltransferase 76C2 OS=Arabidopsis thaliana GN=UGT76C2 PE=1 SV=1	--	--	--	--	--	K13493	1e-55	212	ath:AT5G05860	cytokinin-N-glucosyltransferase [EC:2.4.1.-]	GO:0048316//seed development;GO:0006310//DNA recombination;GO:0006281//DNA repair;GO:1900000//regulation of anthocyanin catabolic process;GO:0010150//leaf senescence;GO:0046685//response to arsenic-containing substance;GO:0009690//cytokinin metabolic process;GO:0050832//defense response to fungus	GO:0047807//cytokinin 7-beta-glucosyltransferase activity;GO:0080062//cytokinin 9-beta-glucosyltransferase activity	GO:0005634//nucleus
Unigene36767_NAU-YH	203	6	1.6267	gi|297829682|ref|XP_002882723.1|	109.8	1e-23	predicted protein [Arabidopsis lyrata subsp. lyrata] >gi|297328563|gb|EFH58982.1| predicted protein [Arabidopsis lyrata subsp. lyrata]	gi|199580239|gb|AC189547.2|	244	3e-62	Brassica rapa subsp. pekinensis clone KBrH004P05, complete sequence	sp|Q9FI98|U76C4_ARATH	57.8	1e-09	UDP-glycosyltransferase 76C4 OS=Arabidopsis thaliana GN=UGT76C4 PE=2 SV=1	--	--	--	--	--	K13493	2e-06	48.9	ath:AT5G05870	cytokinin-N-glucosyltransferase [EC:2.4.1.-]	GO:0010150//leaf senescence;GO:0050832//defense response to fungus;GO:0046685//response to arsenic-containing substance;GO:0008152//metabolic process	GO:0008194//UDP-glycosyltransferase activity;GO:0046527//glucosyltransferase activity	GO:0005634//nucleus
Unigene7137_NAU-YH	652	41	3.4608	gi|297806601|ref|XP_002871184.1|	360.5	1e-98	UDP-glucosyl transferase 76C1 [Arabidopsis lyrata subsp. lyrata] >gi|297317021|gb|EFH47443.1| UDP-glucosyl transferase 76C1 [Arabidopsis lyrata subsp. lyrata]	gi|110743986|gb|AC189201.1|	553	1e-155	Brassica rapa subsp. pekinensis clone KBrB005N03, complete sequence	sp|Q9FI99|U76C1_ARATH	356	7e-99	UDP-glycosyltransferase 76C1 OS=Arabidopsis thaliana GN=UGT76C1 PE=1 SV=1	--	--	--	--	--	K13493	2e-98	356	ath:AT5G05870	cytokinin-N-glucosyltransferase [EC:2.4.1.-]	GO:0048316//seed development;GO:0006310//DNA recombination;GO:0006281//DNA repair;GO:1900000//regulation of anthocyanin catabolic process;GO:0046685//response to arsenic-containing substance;GO:0009690//cytokinin metabolic process	GO:0047807//cytokinin 7-beta-glucosyltransferase activity;GO:0080062//cytokinin 9-beta-glucosyltransferase activity	GO:0005634//nucleus
Unigene7863_NAU-YH	564	45	4.3911	gi|297806601|ref|XP_002871184.1|	313.9	9e-85	UDP-glucosyl transferase 76C1 [Arabidopsis lyrata subsp. lyrata] >gi|297317021|gb|EFH47443.1| UDP-glucosyl transferase 76C1 [Arabidopsis lyrata subsp. lyrata]	gi|110743986|gb|AC189201.1|	650	0	Brassica rapa subsp. pekinensis clone KBrB005N03, complete sequence	sp|Q9FI99|U76C1_ARATH	308	1e-84	UDP-glycosyltransferase 76C1 OS=Arabidopsis thaliana GN=UGT76C1 PE=1 SV=1	BS_yjiC	48.5	7e-06	COG1819	Glycosyl transferases, related to UDP-glucuronosyltransferase	K13493	3e-84	308	ath:AT5G05870	cytokinin-N-glucosyltransferase [EC:2.4.1.-]	GO:0048316//seed development;GO:1900000//regulation of anthocyanin catabolic process;GO:0010150//leaf senescence;GO:0046685//response to arsenic-containing substance;GO:0009690//cytokinin metabolic process;GO:0050832//defense response to fungus	GO:0047807//cytokinin 7-beta-glucosyltransferase activity;GO:0080062//cytokinin 9-beta-glucosyltransferase activity	GO:0005634//nucleus
Unigene8768_NAU-YH	475	31	3.5918	gi|297819244|ref|XP_002877505.1|	275.8	1e-73	UDP-glucoronosyl/UDP-glucosyl transferase family protein [Arabidopsis lyrata subsp. lyrata] >gi|297323343|gb|EFH53764.1| UDP-glucoronosyl/UDP-glucosyl transferase family protein [Arabidopsis lyrata subsp. lyrata]	gi|332640072|gb|CP002686.1|	428	1e-117	Arabidopsis thaliana chromosome 3, complete sequence	sp|Q9SNB0|U76E6_ARATH	275	9e-75	UDP-glycosyltransferase 76E6 OS=Arabidopsis thaliana GN=UGT76E6 PE=2 SV=1	--	--	--	--	--	K13493	5e-44	174	ath:AT5G05870	cytokinin-N-glucosyltransferase [EC:2.4.1.-]	GO:0006635//fatty acid beta-oxidation;GO:0010048//vernalization response	GO:0080043//quercetin 3-O-glucosyltransferase activity;GO:0080044//quercetin 7-O-glucosyltransferase activity	GO:0009506//plasmodesma;GO:0005634//nucleus
CL10963.Contig2_NAU-YH	635	66	5.7202	gi|297822697|ref|XP_002879231.1|	376.3	1e-103	UDP-glucoronosyl/UDP-glucosyl transferase family protein [Arabidopsis lyrata subsp. lyrata] >gi|297325070|gb|EFH55490.1| UDP-glucoronosyl/UDP-glucosyl transferase family protein [Arabidopsis lyrata subsp. lyrata]	gi|21405428|gb|AY086718.1|	620	1e-175	Arabidopsis thaliana clone 270102 mRNA, complete sequence	sp|O82383|U71D1_ARATH	375	1e-104	UDP-glycosyltransferase 71D1 OS=Arabidopsis thaliana GN=UGT71D1 PE=2 SV=1	--	--	--	--	--	K08237	1e-32	137	vvi:100246482	hydroquinone glucosyltransferase [EC:2.4.1.218]	GO:0015706//nitrate transport;GO:0010106//cellular response to iron ion starvation;GO:0006826//iron ion transport;GO:0010167//response to nitrate;GO:0048765//root hair cell differentiation;GO:0008152//metabolic process;GO:0009873//ethylene mediated signaling pathway	GO:0080045//quercetin 3'-O-glucosyltransferase activity;GO:0080044//quercetin 7-O-glucosyltransferase activity;GO:0080043//quercetin 3-O-glucosyltransferase activity	-
CL10963.Contig3_NAU-YH	1782	402	12.4153	gi|297822697|ref|XP_002879231.1|	766.1	0	UDP-glucoronosyl/UDP-glucosyl transferase family protein [Arabidopsis lyrata subsp. lyrata] >gi|297325070|gb|EFH55490.1| UDP-glucoronosyl/UDP-glucosyl transferase family protein [Arabidopsis lyrata subsp. lyrata]	gi|199580350|gb|AC232577.1|	1869	0	Brassica rapa subsp. pekinensis clone KBrS012H21, complete sequence	sp|O82383|U71D1_ARATH	755	0	UDP-glycosyltransferase 71D1 OS=Arabidopsis thaliana GN=UGT71D1 PE=2 SV=1	--	--	--	--	--	K08237	5e-58	224	pop:POPTR_731288	hydroquinone glucosyltransferase [EC:2.4.1.218]	GO:0009873//ethylene mediated signaling pathway;GO:0008152//metabolic process	GO:0080043//quercetin 3-O-glucosyltransferase activity;GO:0080044//quercetin 7-O-glucosyltransferase activity	-
CL4323.Contig1_NAU-YH	603	73	6.6626	gi|297811403|ref|XP_002873585.1|	202.2	4e-51	UDP-glucoronosyl/UDP-glucosyl transferase family protein [Arabidopsis lyrata subsp. lyrata] >gi|297319422|gb|EFH49844.1| UDP-glucoronosyl/UDP-glucosyl transferase family protein [Arabidopsis lyrata subsp. lyrata]	gi|297811402|ref|XM_002873539.1|	341	5e-91	Arabidopsis lyrata subsp. lyrata UDP-glucoronosyl/UDP-glucosyl transferase family protein, mRNA	sp|Q9LXV0|U92A1_ARATH	197	4e-51	UDP-glycosyltransferase 92A1 OS=Arabidopsis thaliana GN=UGT92A1 PE=2 SV=1	--	--	--	--	--	K08237	3e-15	79.7	ath:AT1G01390	hydroquinone glucosyltransferase [EC:2.4.1.218]	GO:0008152//metabolic process	GO:0008194//UDP-glycosyltransferase activity;GO:0016758//transferase activity, transferring hexosyl groups	-
CL8755.Contig1_NAU-YH	1205	186	8.495	gi|297843512|ref|XP_002889637.1|	632.1	5e-180	UDP-glucoronosyl/UDP-glucosyl transferase family protein [Arabidopsis lyrata subsp. lyrata] >gi|297335479|gb|EFH65896.1| UDP-glucoronosyl/UDP-glucosyl transferase family protein [Arabidopsis lyrata subsp. lyrata]	gi|297843511|ref|XM_002889591.1|	747	0	Arabidopsis lyrata subsp. lyrata UDP-glucoronosyl/UDP-glucosyl transferase family protein, mRNA	sp|Q9FE68|U71C5_ARATH	630	0	UDP-glycosyltransferase 71C5 OS=Arabidopsis thaliana GN=UGT71C5 PE=2 SV=1	--	--	--	--	--	K08237	5e-54	209	vvi:100246482	hydroquinone glucosyltransferase [EC:2.4.1.218]	GO:0015706//nitrate transport;GO:0010106//cellular response to iron ion starvation;GO:0006826//iron ion transport;GO:0010167//response to nitrate;GO:0048765//root hair cell differentiation;GO:0008152//metabolic process;GO:0009873//ethylene mediated signaling pathway	GO:0080045//quercetin 3'-O-glucosyltransferase activity;GO:0080044//quercetin 7-O-glucosyltransferase activity;GO:0080043//quercetin 3-O-glucosyltransferase activity	-
CL911.Contig1_NAU-YH	373	52	7.6725	gi|148287135|emb|CAM31954.1|	251.1	3e-66	glucosyltransferase [Brassica napus]	gi|148287134|emb|AM489709.1|	583	1e-164	Brassica napus mRNA for glucosyltransferase (ugt2 gene)	sp|Q9M156|U72B1_ARATH	223	3e-59	UDP-glycosyltransferase 72B1 OS=Arabidopsis thaliana GN=UGT72B1 PE=1 SV=1	--	--	--	--	--	K08237	4e-59	223	aly:ARALYDRAFT_490463	hydroquinone glucosyltransferase [EC:2.4.1.218]	GO:0010363//regulation of plant-type hypersensitive response;GO:0009636//response to toxic substance;GO:0009805//coumarin biosynthetic process;GO:0009651//response to salt stress;GO:0009611//response to wounding;GO:0042178//xenobiotic catabolic process;GO:0009963//positive regulation of flavonoid biosynthetic process;GO:0006612//protein targeting to membrane	GO:0080043//quercetin 3-O-glucosyltransferase activity	GO:0009507//chloroplast;GO:0005634//nucleus
CL911.Contig2_NAU-YH	786	72	5.0414	gi|148287135|emb|CAM31954.1|	444.1	1e-123	glucosyltransferase [Brassica napus]	gi|148287134|emb|AM489709.1|	1033	0	Brassica napus mRNA for glucosyltransferase (ugt2 gene)	sp|Q9M156|U72B1_ARATH	393	5e-110	UDP-glycosyltransferase 72B1 OS=Arabidopsis thaliana GN=UGT72B1 PE=1 SV=1	--	--	--	--	--	K08237	1e-109	393	ath:AT4G01070	hydroquinone glucosyltransferase [EC:2.4.1.218]	GO:0010363//regulation of plant-type hypersensitive response;GO:0009636//response to toxic substance;GO:0009805//coumarin biosynthetic process;GO:0009651//response to salt stress;GO:0009611//response to wounding;GO:0042178//xenobiotic catabolic process;GO:0009963//positive regulation of flavonoid biosynthetic process;GO:0006612//protein targeting to membrane	GO:0080043//quercetin 3-O-glucosyltransferase activity	GO:0009507//chloroplast;GO:0005634//nucleus
CL911.Contig3_NAU-YH	1716	27	0.8659	gi|312282417|dbj|BAJ34074.1|	808.5	0	unnamed protein product [Thellungiella halophila]	gi|297207171|gb|AC240989.1|	1927	0	Brassica rapa subsp. pekinensis clone KBrB010G10, complete sequence	sp|Q9M156|U72B1_ARATH	779	0	UDP-glycosyltransferase 72B1 OS=Arabidopsis thaliana GN=UGT72B1 PE=1 SV=1	--	--	--	--	--	K08237	0	779	ath:AT4G01070	hydroquinone glucosyltransferase [EC:2.4.1.218]	GO:0010363//regulation of plant-type hypersensitive response;GO:0009636//response to toxic substance;GO:0009805//coumarin biosynthetic process;GO:0009651//response to salt stress;GO:0009611//response to wounding;GO:0042178//xenobiotic catabolic process;GO:0009963//positive regulation of flavonoid biosynthetic process;GO:0006612//protein targeting to membrane	GO:0080043//quercetin 3-O-glucosyltransferase activity	GO:0009507//chloroplast;GO:0005634//nucleus
CL911.Contig4_NAU-YH	1655	15	0.4988	gi|312282417|dbj|BAJ34074.1|	806.6	0	unnamed protein product [Thellungiella halophila]	gi|297207171|gb|AC240989.1|	1951	0	Brassica rapa subsp. pekinensis clone KBrB010G10, complete sequence	sp|Q9M156|U72B1_ARATH	776	0	UDP-glycosyltransferase 72B1 OS=Arabidopsis thaliana GN=UGT72B1 PE=1 SV=1	--	--	--	--	--	K08237	0	776	ath:AT4G01070	hydroquinone glucosyltransferase [EC:2.4.1.218]	GO:0010363//regulation of plant-type hypersensitive response;GO:0009636//response to toxic substance;GO:0009805//coumarin biosynthetic process;GO:0009651//response to salt stress;GO:0009611//response to wounding;GO:0042178//xenobiotic catabolic process;GO:0009963//positive regulation of flavonoid biosynthetic process;GO:0006612//protein targeting to membrane	GO:0080043//quercetin 3-O-glucosyltransferase activity	GO:0009507//chloroplast;GO:0005634//nucleus
CL911.Contig5_NAU-YH	763	0	0	gi|148287135|emb|CAM31954.1|	439.1	3e-122	glucosyltransferase [Brassica napus]	gi|148287134|emb|AM489709.1|	1009	0	Brassica napus mRNA for glucosyltransferase (ugt2 gene)	sp|Q9M156|U72B1_ARATH	390	6e-109	UDP-glycosyltransferase 72B1 OS=Arabidopsis thaliana GN=UGT72B1 PE=1 SV=1	--	--	--	--	--	K08237	2e-108	390	ath:AT4G01070	hydroquinone glucosyltransferase [EC:2.4.1.218]	GO:0010363//regulation of plant-type hypersensitive response;GO:0009636//response to toxic substance;GO:0009805//coumarin biosynthetic process;GO:0009651//response to salt stress;GO:0009611//response to wounding;GO:0042178//xenobiotic catabolic process;GO:0009963//positive regulation of flavonoid biosynthetic process;GO:0006612//protein targeting to membrane	GO:0080043//quercetin 3-O-glucosyltransferase activity	GO:0009507//chloroplast;GO:0005634//nucleus
CL911.Contig6_NAU-YH	1709	27	0.8695	gi|312282417|dbj|BAJ34074.1|	808.9	0	unnamed protein product [Thellungiella halophila]	gi|297207171|gb|AC240989.1|	2048	0	Brassica rapa subsp. pekinensis clone KBrB010G10, complete sequence	sp|Q9M156|U72B1_ARATH	779	0	UDP-glycosyltransferase 72B1 OS=Arabidopsis thaliana GN=UGT72B1 PE=1 SV=1	--	--	--	--	--	K08237	0	779	ath:AT4G01070	hydroquinone glucosyltransferase [EC:2.4.1.218]	GO:0010363//regulation of plant-type hypersensitive response;GO:0009636//response to toxic substance;GO:0009805//coumarin biosynthetic process;GO:0009651//response to salt stress;GO:0009611//response to wounding;GO:0042178//xenobiotic catabolic process;GO:0009963//positive regulation of flavonoid biosynthetic process;GO:0006612//protein targeting to membrane	GO:0080043//quercetin 3-O-glucosyltransferase activity	GO:0009507//chloroplast;GO:0005634//nucleus
CL911.Contig7_NAU-YH	1266	541	23.5182	gi|312282417|dbj|BAJ34074.1|	706.1	0	unnamed protein product [Thellungiella halophila]	gi|297207171|gb|AC240989.1|	1076	0	Brassica rapa subsp. pekinensis clone KBrB010G10, complete sequence	sp|Q9M156|U72B1_ARATH	672	0	UDP-glycosyltransferase 72B1 OS=Arabidopsis thaliana GN=UGT72B1 PE=1 SV=1	--	--	--	--	--	K08237	0	683	aly:ARALYDRAFT_490463	hydroquinone glucosyltransferase [EC:2.4.1.218]	GO:0010363//regulation of plant-type hypersensitive response;GO:0009636//response to toxic substance;GO:0009805//coumarin biosynthetic process;GO:0009651//response to salt stress;GO:0009611//response to wounding;GO:0042178//xenobiotic catabolic process;GO:0009963//positive regulation of flavonoid biosynthetic process;GO:0006612//protein targeting to membrane	GO:0080043//quercetin 3-O-glucosyltransferase activity	GO:0009507//chloroplast;GO:0005634//nucleus
CL911.Contig8_NAU-YH	1648	0	0	gi|312282417|dbj|BAJ34074.1|	807	0	unnamed protein product [Thellungiella halophila]	gi|297207171|gb|AC240989.1|	2072	0	Brassica rapa subsp. pekinensis clone KBrB010G10, complete sequence	sp|Q9M156|U72B1_ARATH	775	0	UDP-glycosyltransferase 72B1 OS=Arabidopsis thaliana GN=UGT72B1 PE=1 SV=1	--	--	--	--	--	K08237	0	775	ath:AT4G01070	hydroquinone glucosyltransferase [EC:2.4.1.218]	GO:0010363//regulation of plant-type hypersensitive response;GO:0009636//response to toxic substance;GO:0009805//coumarin biosynthetic process;GO:0009651//response to salt stress;GO:0009611//response to wounding;GO:0042178//xenobiotic catabolic process;GO:0009963//positive regulation of flavonoid biosynthetic process;GO:0006612//protein targeting to membrane	GO:0080043//quercetin 3-O-glucosyltransferase activity	GO:0009507//chloroplast;GO:0005634//nucleus
Unigene15121_NAU-YH	334	16	2.6364	gi|2244884|emb|CAB10305.1|	168.3	3e-41	glucosyltransferase [Arabidopsis thaliana] >gi|7268273|emb|CAB78568.1| glucosyltransferase [Arabidopsis thaliana]	gi|199580189|gb|AC189495.2|	373	1e-101	Brassica rapa subsp. pekinensis clone KBrB085G17, complete sequence	sp|O23382|U71B5_ARATH	161	7e-41	UDP-glycosyltransferase 71B5 OS=Arabidopsis thaliana GN=UGT71B5 PE=3 SV=1	--	--	--	--	--	K08237	9e-06	46.6	ath:AT1G01420	hydroquinone glucosyltransferase [EC:2.4.1.218]	GO:0009414//response to water deprivation;GO:0009611//response to wounding;GO:0046345//abscisic acid catabolic process;GO:0042538//hyperosmotic salinity response;GO:0009738//abscisic acid mediated signaling pathway;GO:0009723//response to ethylene stimulus;GO:0019344//cysteine biosynthetic process	GO:0010294//abscisic acid glucosyltransferase activity;GO:0080043//quercetin 3-O-glucosyltransferase activity	GO:0005829//cytosol;GO:0016020//membrane
Unigene15729_NAU-YH	1589	210	7.2734	gi|15233761|ref|NP_193263.1|	656.8	0	UDP-glucosyl transferase 71B5 [Arabidopsis thaliana] >gi|75277377|sp|O23382.1|U71B5_ARATH RecName: Full=UDP-glycosyltransferase 71B5 >gi|2244886|emb|CAB10307.1| UTP-glucose glucosyltransferase [Arabidopsis thaliana] >gi|7268275|emb|CAB78570.1| UTP-glucose glucosyltransferase [Arabidopsis thaliana] >gi|332658180|gb|AEE83580.1| UDP-glucosyl transferase 71B5 [Arabidopsis thaliana]	gi|110797191|gb|AC189511.1|	1895	0	Brassica rapa subsp. pekinensis clone KBrB089H07, complete sequence	sp|O23382|U71B5_ARATH	656	0	UDP-glycosyltransferase 71B5 OS=Arabidopsis thaliana GN=UGT71B5 PE=3 SV=1	--	--	--	--	--	K08237	2e-63	241	aly:ARALYDRAFT_470140	hydroquinone glucosyltransferase [EC:2.4.1.218]	GO:0009414//response to water deprivation;GO:0009611//response to wounding;GO:0046345//abscisic acid catabolic process;GO:0042538//hyperosmotic salinity response;GO:0009738//abscisic acid mediated signaling pathway;GO:0009723//response to ethylene stimulus;GO:0019344//cysteine biosynthetic process	GO:0010294//abscisic acid glucosyltransferase activity;GO:0080043//quercetin 3-O-glucosyltransferase activity;GO:0080046//quercetin 4'-O-glucosyltransferase activity	GO:0005829//cytosol;GO:0009507//chloroplast;GO:0016020//membrane
Unigene17444_NAU-YH	594	3	0.278	gi|297822695|ref|XP_002879230.1|	234.2	1e-60	hypothetical protein ARALYDRAFT_481887 [Arabidopsis lyrata subsp. lyrata] >gi|297325069|gb|EFH55489.1| hypothetical protein ARALYDRAFT_481887 [Arabidopsis lyrata subsp. lyrata]	gi|330250293|gb|CP002685.1|	351	5e-94	Arabidopsis thaliana chromosome 2, complete sequence	sp|O82383|U71D1_ARATH	233	8e-62	UDP-glycosyltransferase 71D1 OS=Arabidopsis thaliana GN=UGT71D1 PE=2 SV=1	--	--	--	--	--	K08237	1e-06	50.8	pop:POPTR_731288	hydroquinone glucosyltransferase [EC:2.4.1.218]	GO:0009873//ethylene mediated signaling pathway;GO:0008152//metabolic process	GO:0080043//quercetin 3-O-glucosyltransferase activity	-
Unigene17445_NAU-YH	618	20	1.7811	gi|15227610|ref|NP_180534.1|	265.4	4e-70	UDP-glucosyl transferase 71D1 [Arabidopsis thaliana] >gi|75279076|sp|O82383.1|U71D1_ARATH RecName: Full=UDP-glycosyltransferase 71D1; AltName: Full=Flavonol 3-O-glucosyltransferase UGT71D1 >gi|30387555|gb|AAP31943.1| At2g29730 [Arabidopsis thaliana] >gi|330253204|gb|AEC08298.1| UDP-glucosyl transferase 71D1 [Arabidopsis thaliana]	gi|330250293|gb|CP002685.1|	410	1e-112	Arabidopsis thaliana chromosome 2, complete sequence	sp|O82383|U71D1_ARATH	265	1e-71	UDP-glycosyltransferase 71D1 OS=Arabidopsis thaliana GN=UGT71D1 PE=2 SV=1	--	--	--	--	--	K08237	5e-07	52.4	pop:POPTR_731288	hydroquinone glucosyltransferase [EC:2.4.1.218]	GO:0009873//ethylene mediated signaling pathway;GO:0008152//metabolic process	GO:0080043//quercetin 3-O-glucosyltransferase activity;GO:0080044//quercetin 7-O-glucosyltransferase activity	-
Unigene24109_NAU-YH	1724	454	14.493	gi|30680040|ref|NP_563784.2|	756.1	0	UDP-glucosyl transferase 71C4 [Arabidopsis thaliana] >gi|75311371|sp|Q9LML6.2|U71C4_ARATH RecName: Full=UDP-glycosyltransferase 71C4; AltName: Full=Flavonol 3-O-glucosyltransferase UGT71C4; AltName: Full=Flavonol 7-O-glucosyltransferase UGT71C4 >gi|332189976|gb|AEE28097.1| UDP-glucosyl transferase 71C4 [Arabidopsis thaliana]	gi|57900800|gb|AC155338.1|	1540	0	Brassica rapa subsp. pekinensis clone KBrH138P04, complete sequence	sp|Q9LML6|U71C4_ARATH	756	0	UDP-glycosyltransferase 71C4 OS=Arabidopsis thaliana GN=UGT71C4 PE=2 SV=2	BS_yjiC	51.6	4e-06	COG1819	Glycosyl transferases, related to UDP-glucuronosyltransferase	K08237	3e-64	244	pop:POPTR_731288	hydroquinone glucosyltransferase [EC:2.4.1.218]	GO:0015706//nitrate transport;GO:0010106//cellular response to iron ion starvation;GO:0006826//iron ion transport;GO:0010167//response to nitrate;GO:0048765//root hair cell differentiation;GO:0008152//metabolic process;GO:0009873//ethylene mediated signaling pathway	GO:0080045//quercetin 3'-O-glucosyltransferase activity;GO:0080044//quercetin 7-O-glucosyltransferase activity;GO:0080043//quercetin 3-O-glucosyltransferase activity	-
Unigene33574_NAU-YH	788	43	3.0032	gi|312282417|dbj|BAJ34074.1|	364.8	9e-100	unnamed protein product [Thellungiella halophila]	gi|297842975|ref|XM_002889323.1|	309	2e-81	Arabidopsis lyrata subsp. lyrata UDP-glucoronosyl/UDP-glucosyl transferase family protein, mRNA	sp|Q8W4C2|U72B2_ARATH	353	6e-98	UDP-glycosyltransferase 72B2 OS=Arabidopsis thaliana GN=UGT72B2 PE=2 SV=1	--	--	--	--	--	K08237	2e-97	353	ath:AT1G01390	hydroquinone glucosyltransferase [EC:2.4.1.218]	GO:0010363//regulation of plant-type hypersensitive response;GO:0009636//response to toxic substance;GO:0009805//coumarin biosynthetic process;GO:0009651//response to salt stress;GO:0009611//response to wounding;GO:0042178//xenobiotic catabolic process;GO:0009963//positive regulation of flavonoid biosynthetic process;GO:0006612//protein targeting to membrane	GO:0080043//quercetin 3-O-glucosyltransferase activity	GO:0009507//chloroplast;GO:0005634//nucleus
Unigene385_NAU-YH	1648	204	6.8126	gi|15222348|ref|NP_172206.1|	754.2	0	UDP-glucosyl transferase 71C3 [Arabidopsis thaliana] >gi|75311372|sp|Q9LML7.1|U71C3_ARATH RecName: Full=UDP-glycosyltransferase 71C3 >gi|30102738|gb|AAP21287.1| At1g07260 [Arabidopsis thaliana] >gi|332189977|gb|AEE28098.1| UDP-glucosyl transferase 71C3 [Arabidopsis thaliana]	gi|297849017|ref|XM_002892344.1|	813	0	Arabidopsis lyrata subsp. lyrata UDP-glucoronosyl/UDP-glucosyl transferase family protein, mRNA	sp|Q9LML7|U71C3_ARATH	754	0	UDP-glycosyltransferase 71C3 OS=Arabidopsis thaliana GN=UGT71C3 PE=2 SV=1	BS_yjiC	52.8	2e-06	COG1819	Glycosyl transferases, related to UDP-glucuronosyltransferase	K08237	4e-64	244	pop:POPTR_731288	hydroquinone glucosyltransferase [EC:2.4.1.218]	GO:0015706//nitrate transport;GO:0010106//cellular response to iron ion starvation;GO:0006826//iron ion transport;GO:0010167//response to nitrate;GO:0048765//root hair cell differentiation;GO:0008152//metabolic process;GO:0009873//ethylene mediated signaling pathway	GO:0080045//quercetin 3'-O-glucosyltransferase activity;GO:0080044//quercetin 7-O-glucosyltransferase activity;GO:0080043//quercetin 3-O-glucosyltransferase activity	-
Unigene34968_NAU-YH	227	10	2.4245	gi|297822743|ref|XP_002879254.1|	130.6	7e-30	UDP-glucoronosyl/UDP-glucosyl transferase family protein [Arabidopsis lyrata subsp. lyrata] >gi|297325093|gb|EFH55513.1| UDP-glucoronosyl/UDP-glucosyl transferase family protein [Arabidopsis lyrata subsp. lyrata]	gi|199580306|gb|AC232559.1|	262	1e-67	Brassica rapa subsp. pekinensis clone KBrH038M21, complete sequence	sp|O64733|U87A2_ARATH	130	2e-31	UDP-glycosyltransferase 87A2 OS=Arabidopsis thaliana GN=UGT87A2 PE=2 SV=1	--	--	--	--	--	K13495	3e-06	48.1	vvi:100248679	cis-zeatin O-glucosyltransferase [EC:2.4.1.215]	GO:0034976//response to endoplasmic reticulum stress;GO:0009909//regulation of flower development;GO:0009627//systemic acquired resistance;GO:0010583//response to cyclopentenone;GO:0009407//toxin catabolic process	GO:0016758//transferase activity, transferring hexosyl groups;GO:0008194//UDP-glycosyltransferase activity	GO:0005829//cytosol;GO:0005634//nucleus
Unigene4879_NAU-YH	273	13	2.6207	gi|297847484|ref|XP_002891623.1|	148.3	3e-35	UDP-glucoronosyl/UDP-glucosyl transferase family protein [Arabidopsis lyrata subsp. lyrata] >gi|297337465|gb|EFH67882.1| UDP-glucoronosyl/UDP-glucosyl transferase family protein [Arabidopsis lyrata subsp. lyrata]	gi|297847483|ref|XM_002891577.1|	198	2e-48	Arabidopsis lyrata subsp. lyrata UDP-glucoronosyl/UDP-glucosyl transferase family protein, mRNA	sp|Q9LZD8|U89A2_ARATH	121	8e-29	UDP-glycosyltransferase 89A2 OS=Arabidopsis thaliana GN=UGT89A2 PE=2 SV=1	--	--	--	--	--	K13495	9e-09	56.6	osa:4336630	cis-zeatin O-glucosyltransferase [EC:2.4.1.215]	GO:0006310//DNA recombination;GO:0006281//DNA repair	GO:0035251//UDP-glucosyltransferase activity	GO:0005634//nucleus
Unigene12066_NAU-YH	201	10	2.7381	gi|297816106|ref|XP_002875936.1|	127.1	8e-29	hypothetical protein ARALYDRAFT_485256 [Arabidopsis lyrata subsp. lyrata] >gi|297321774|gb|EFH52195.1| hypothetical protein ARALYDRAFT_485256 [Arabidopsis lyrata subsp. lyrata]	gi|202070594|gb|AC189357.2|	250	4e-64	Brassica rapa subsp. pekinensis clone KBrB044D19, complete sequence	--	--	--	--	--	--	--	--	--	K13667	9e-16	79.7	gmx:100797600	protein glucosyltransferase [EC:2.4.1.-]	-	-	GO:0005802//trans-Golgi network;GO:0005576//extracellular region;GO:0005794//Golgi apparatus;GO:0005768//endosome
Unigene6695_NAU-YH	570	40	3.8621	gi|297817438|ref|XP_002876602.1|	334.7	5e-91	hypothetical protein ARALYDRAFT_486604 [Arabidopsis lyrata subsp. lyrata] >gi|297322440|gb|EFH52861.1| hypothetical protein ARALYDRAFT_486604 [Arabidopsis lyrata subsp. lyrata]	gi|460241404|gb|GABL01027448.1|	563	1e-158	TSA: Camelina sativa comp42700_c0_seq1 transcribed RNA sequence	--	--	--	--	--	--	--	--	--	K13667	9e-46	181	gmx:100797600	protein glucosyltransferase [EC:2.4.1.-]	-	-	GO:0005576//extracellular region;GO:0005634//nucleus
Unigene28836_NAU-YH	1120	552	27.1245	gi|334183827|ref|NP_001185370.1|	92	1e-17	UDP-glucose:glycoprotein glucosyltransferase [Arabidopsis thaliana] >gi|332197054|gb|AEE35175.1| UDP-glucose:glycoprotein glucosyltransferase [Arabidopsis thaliana]	gi|334183826|ref|NM_001198441.1|	222	6e-55	Arabidopsis thaliana UDP-glucose:glycoprotein glucosyltransferase (EBS1) mRNA, complete cds	sp|Q0WL80|UGGG_ARATH	133	2e-31	UDP-glucose:glycoprotein glucosyltransferase OS=Arabidopsis thaliana GN=UGGT PE=1 SV=1	--	--	--	--	--	K11718	5e-31	133	aly:ARALYDRAFT_894960	UDP-glucose:glycoprotein glucosyltransferase [EC:2.4.1.-]	GO:0046283//anthocyanin-containing compound metabolic process;GO:1901576;GO:0034976//response to endoplasmic reticulum stress;GO:0009626//plant-type hypersensitive response;GO:0009751//response to salicylic acid stimulus;GO:0009627//systemic acquired resistance;GO:0010204//defense response signaling pathway, resistance gene-independent;GO:1901135;GO:0044723	GO:0016758//transferase activity, transferring hexosyl groups	GO:0005783//endoplasmic reticulum
Unigene4158_NAU-YH	247	8	1.7825	gi|262192709|gb|ACY30425.1|	119.4	1e-26	C.BANa [Brassica oleracea]	gi|262192708|gb|FJ938337.1|	212	1e-52	Brassica oleracea cultivar C102 C.BANa gene, complete cds	sp|Q9SEV0|BAN_ARATH	94	2e-20	Anthocyanidin reductase OS=Arabidopsis thaliana GN=BAN PE=1 SV=2	--	--	--	--	--	K08695	5e-20	94	ath:AT1G61720	anthocyanidin reductase [EC:1.3.1.77]	GO:0009964//negative regulation of flavonoid biosynthetic process	GO:0000166//nucleotide binding;GO:0033729//anthocyanidin reductase activity;GO:0050662//coenzyme binding	GO:0009507//chloroplast
CL1126.Contig1_NAU-YH	1020	8065	435.155	gi|31790095|gb|AAP58392.1|	419.5	4e-116	glutathione S-transferase 2 [Brassica juncea] >gi|32442362|gb|AAP82237.1| phi class glutathione S-transferase [Brassica juncea] >gi|56130953|gb|AAV80208.1| glutathione-S-transferase [Brassica rapa subsp. pekinensis] >gi|351693716|gb|AEQ59235.1| glutathione S-transferase [Brassica oleracea var. capitata]	gi|31790094|gb|AY299477.1|	1318	0	Brassica juncea glutathione S-transferase 2 (GSTF2) mRNA, complete cds	sp|Q9SLM6|GSTF3_ARATH	385	2e-107	Glutathione S-transferase F3 OS=Arabidopsis thaliana GN=GSTF3 PE=1 SV=1	RSc0992_2	86.7	6e-17	COG0625	Glutathione S-transferase	K00799	4e-107	385	ath:AT2G02930	glutathione S-transferase [EC:2.5.1.18]	GO:0009651//response to salt stress;GO:0042742//defense response to bacterium;GO:0009409//response to cold;GO:0010043//response to zinc ion;GO:0046686//response to cadmium ion;GO:0009407//toxin catabolic process;GO:0050832//defense response to fungus	GO:2001147//camalexin binding;GO:2001227//quercitrin binding;GO:0004364//glutathione transferase activity;GO:0043295//glutathione binding	GO:0005829//cytosol;GO:0009506//plasmodesma;GO:0009570//chloroplast stroma;GO:0005773//vacuole;GO:0005886//plasma membrane;GO:0048046//apoplast
CL1126.Contig2_NAU-YH	345	843	134.477	gi|31790105|gb|AAP58396.1|	229.9	9e-60	glutathione S-transferase 6 [Brassica juncea]	gi|31790104|gb|AY299481.1|	605	1e-170	Brassica juncea glutathione S-transferase 6 (GSTF6) mRNA, complete cds	sp|Q9SLM6|GSTF3_ARATH	195	6e-51	Glutathione S-transferase F3 OS=Arabidopsis thaliana GN=GSTF3 PE=1 SV=1	sll0067	62	3e-10	COG0625	Glutathione S-transferase	K00799	2e-50	195	ath:AT2G02930	glutathione S-transferase [EC:2.5.1.18]	GO:0009651//response to salt stress;GO:0042742//defense response to bacterium;GO:0009409//response to cold;GO:0009817//defense response to fungus, incompatible interaction;GO:0010043//response to zinc ion;GO:0046686//response to cadmium ion;GO:0009407//toxin catabolic process	GO:0005507//copper ion binding;GO:2001147//camalexin binding;GO:2001227//quercitrin binding;GO:0050897//cobalt ion binding;GO:0004364//glutathione transferase activity;GO:0043295//glutathione binding	GO:0005829//cytosol;GO:0009506//plasmodesma;GO:0009570//chloroplast stroma;GO:0005773//vacuole;GO:0005634//nucleus;GO:0005886//plasma membrane;GO:0048046//apoplast
CL11539.Contig1_NAU-YH	943	2	0.1167	gi|87294807|gb|ABD36807.1|	440.3	2e-122	glutathione S-transferase [Brassica napus]	gi|87294806|gb|DQ381149.1|	1170	0	Brassica napus glutathione S-transferase mRNA, complete cds	sp|Q8L7C9|GSTUK_ARATH	405	1e-113	Glutathione S-transferase U20 OS=Arabidopsis thaliana GN=GSTU20 PE=1 SV=1	NMA0498	62.4	1e-09	COG0625	Glutathione S-transferase	K00799	5e-79	292	gmx:547936	glutathione S-transferase [EC:2.5.1.18]	GO:0016036//cellular response to phosphate starvation;GO:0051788//response to misfolded protein;GO:0006094//gluconeogenesis;GO:0006635//fatty acid beta-oxidation;GO:0019375//galactolipid biosynthetic process;GO:0043161//proteasomal ubiquitin-dependent protein catabolic process;GO:0043085//positive regulation of catalytic activity;GO:0019252//starch biosynthetic process;GO:0042631//cellular respon…	GO:0043295//glutathione binding;GO:0004364//glutathione transferase activity;GO:0019899//enzyme binding;GO:0004462//lactoylglutathione lyase activity	GO:0005774//vacuolar membrane;GO:0048046//apoplast;GO:0005794//Golgi apparatus;GO:0005829//cytosol;GO:0009570//chloroplast stroma;GO:0005886//plasma membrane;GO:0005634//nucleus
CL11539.Contig2_NAU-YH	945	41	2.3878	gi|87294807|gb|ABD36807.1|	440.3	2e-122	glutathione S-transferase [Brassica napus]	gi|87294806|gb|DQ381149.1|	1170	0	Brassica napus glutathione S-transferase mRNA, complete cds	sp|Q8L7C9|GSTUK_ARATH	405	1e-113	Glutathione S-transferase U20 OS=Arabidopsis thaliana GN=GSTU20 PE=1 SV=1	NMA0498	62.4	1e-09	COG0625	Glutathione S-transferase	K00799	5e-79	292	gmx:547936	glutathione S-transferase [EC:2.5.1.18]	GO:0016036//cellular response to phosphate starvation;GO:0051788//response to misfolded protein;GO:0006094//gluconeogenesis;GO:0006635//fatty acid beta-oxidation;GO:0019375//galactolipid biosynthetic process;GO:0043161//proteasomal ubiquitin-dependent protein catabolic process;GO:0043085//positive regulation of catalytic activity;GO:0019252//starch biosynthetic process;GO:0042631//cellular respon…	GO:0043295//glutathione binding;GO:0004364//glutathione transferase activity;GO:0019899//enzyme binding;GO:0004462//lactoylglutathione lyase activity	GO:0005774//vacuolar membrane;GO:0048046//apoplast;GO:0005794//Golgi apparatus;GO:0005829//cytosol;GO:0009570//chloroplast stroma;GO:0005886//plasma membrane;GO:0005634//nucleus
CL12204.Contig1_NAU-YH	1069	45	2.3167	gi|30693769|ref|NP_198940.3|	266.5	5e-70	glutathione S-transferase THETA 2 [Arabidopsis thaliana] >gi|75245737|sp|Q8L727.1|GSTT2_ARATH RecName: Full=Glutathione S-transferase T2; Short=AtGSTT2; AltName: Full=GST class-theta member 2; AltName: Full=Glutathione S-transferase 10B >gi|22655095|gb|AAM98138.1| glutathione transferase [Arabidopsis thaliana] >gi|30725396|gb|AAP37720.1| At5g41240 [Arabidopsis thaliana] >gi|332007273|gb|AED94656.…	gi|332002898|gb|CP002688.1|	81.8	1e-12	Arabidopsis thaliana chromosome 5, complete sequence	sp|Q8L727|GSTT2_ARATH	266	2e-71	Glutathione S-transferase T2 OS=Arabidopsis thaliana GN=GSTT2 PE=2 SV=1	--	--	--	--	--	--	--	--	--	--	-	-	-
CL12204.Contig2_NAU-YH	1057	10	0.5207	gi|30693769|ref|NP_198940.3|	266.5	5e-70	glutathione S-transferase THETA 2 [Arabidopsis thaliana] >gi|75245737|sp|Q8L727.1|GSTT2_ARATH RecName: Full=Glutathione S-transferase T2; Short=AtGSTT2; AltName: Full=GST class-theta member 2; AltName: Full=Glutathione S-transferase 10B >gi|22655095|gb|AAM98138.1| glutathione transferase [Arabidopsis thaliana] >gi|30725396|gb|AAP37720.1| At5g41240 [Arabidopsis thaliana] >gi|332007273|gb|AED94656.…	gi|332002898|gb|CP002688.1|	81.8	1e-12	Arabidopsis thaliana chromosome 5, complete sequence	sp|Q8L727|GSTT2_ARATH	266	2e-71	Glutathione S-transferase T2 OS=Arabidopsis thaliana GN=GSTT2 PE=2 SV=1	--	--	--	--	--	--	--	--	--	--	-	-	-
CL1696.Contig1_NAU-YH	346	43	6.8396	gi|18379034|ref|NP_563670.1|	166	1e-40	glutathione S-transferase [Arabidopsis thaliana] >gi|79316325|ref|NP_001030937.1| glutathione S-transferase [Arabidopsis thaliana] >gi|11878271|gb|AAG40875.1|AF320055_1 glutathione S-transferase [Arabidopsis thaliana] >gi|56550673|gb|AAV97790.1| At1g02950 [Arabidopsis thaliana] >gi|332189379|gb|AEE27500.1| glutathione S-transferase [Arabidopsis thaliana] >gi|332189381|gb|AEE27502.1| glutathione S…	gi|186478079|ref|NM_100176.3|	202	2e-49	Arabidopsis thaliana glutathione S-transferase (GSTF4) mRNA, complete cds	sp|Q84TK0|GSTF4_ARATH	160	1e-40	Glutathione S-transferase F4 OS=Arabidopsis thaliana GN=GSTF4 PE=2 SV=1	sll0067	58.9	2e-09	COG0625	Glutathione S-transferase	K00799	1e-41	166	ath:AT1G02950	glutathione S-transferase [EC:2.5.1.18]	GO:0009651//response to salt stress;GO:0042742//defense response to bacterium;GO:0009409//response to cold;GO:0010043//response to zinc ion;GO:0046686//response to cadmium ion;GO:0009407//toxin catabolic process;GO:0050832//defense response to fungus;GO:0080167//response to karrikin	GO:2001147//camalexin binding;GO:2001227//quercitrin binding;GO:0004364//glutathione transferase activity;GO:0043295//glutathione binding	GO:0005829//cytosol;GO:0005739//mitochondrion;GO:0009506//plasmodesma;GO:0009941//chloroplast envelope;GO:0009579//thylakoid;GO:0009570//chloroplast stroma;GO:0005773//vacuole;GO:0005634//nucleus;GO:0005886//plasma membrane;GO:0010319//stromule;GO:0048046//apoplast
CL1696.Contig2_NAU-YH	666	127	10.4947	gi|18379034|ref|NP_563670.1|	356.7	1e-97	glutathione S-transferase [Arabidopsis thaliana] >gi|79316325|ref|NP_001030937.1| glutathione S-transferase [Arabidopsis thaliana] >gi|11878271|gb|AAG40875.1|AF320055_1 glutathione S-transferase [Arabidopsis thaliana] >gi|56550673|gb|AAV97790.1| At1g02950 [Arabidopsis thaliana] >gi|332189379|gb|AEE27500.1| glutathione S-transferase [Arabidopsis thaliana] >gi|332189381|gb|AEE27502.1| glutathione S…	gi|186478079|ref|NM_100176.3|	547	1e-153	Arabidopsis thaliana glutathione S-transferase (GSTF4) mRNA, complete cds	sp|Q84TK0|GSTF4_ARATH	351	2e-97	Glutathione S-transferase F4 OS=Arabidopsis thaliana GN=GSTF4 PE=2 SV=1	all1745	77.4	2e-14	COG0625	Glutathione S-transferase	K00799	2e-98	356	ath:AT1G02950	glutathione S-transferase [EC:2.5.1.18]	GO:0009651//response to salt stress;GO:0042742//defense response to bacterium;GO:0009409//response to cold;GO:0009817//defense response to fungus, incompatible interaction;GO:0010043//response to zinc ion;GO:0046686//response to cadmium ion;GO:0009407//toxin catabolic process	GO:0005507//copper ion binding;GO:2001147//camalexin binding;GO:2001227//quercitrin binding;GO:0050897//cobalt ion binding;GO:0004364//glutathione transferase activity;GO:0043295//glutathione binding	GO:0005829//cytosol;GO:0005739//mitochondrion;GO:0009506//plasmodesma;GO:0009570//chloroplast stroma;GO:0005773//vacuole;GO:0005634//nucleus;GO:0005886//plasma membrane;GO:0048046//apoplast
CL1696.Contig3_NAU-YH	909	2	0.1211	gi|18379034|ref|NP_563670.1|	412.1	6e-114	glutathione S-transferase [Arabidopsis thaliana] >gi|79316325|ref|NP_001030937.1| glutathione S-transferase [Arabidopsis thaliana] >gi|11878271|gb|AAG40875.1|AF320055_1 glutathione S-transferase [Arabidopsis thaliana] >gi|56550673|gb|AAV97790.1| At1g02950 [Arabidopsis thaliana] >gi|332189379|gb|AEE27500.1| glutathione S-transferase [Arabidopsis thaliana] >gi|332189381|gb|AEE27502.1| glutathione S…	gi|199579983|gb|AC189302.2|	844	0	Brassica rapa subsp. pekinensis clone KBrB030F10, complete sequence	sp|Q84TK0|GSTF4_ARATH	407	6e-114	Glutathione S-transferase F4 OS=Arabidopsis thaliana GN=GSTF4 PE=2 SV=1	all1745	82.4	1e-15	COG0625	Glutathione S-transferase	K00799	5e-115	412	ath:AT1G02950	glutathione S-transferase [EC:2.5.1.18]	GO:0009651//response to salt stress;GO:0042742//defense response to bacterium;GO:0009817//defense response to fungus, incompatible interaction;GO:0046686//response to cadmium ion;GO:0009407//toxin catabolic process	GO:0005507//copper ion binding;GO:0050897//cobalt ion binding;GO:0004364//glutathione transferase activity;GO:0043295//glutathione binding	GO:0005739//mitochondrion;GO:0009507//chloroplast;GO:0005773//vacuole;GO:0005634//nucleus;GO:0005886//plasma membrane
CL1696.Contig4_NAU-YH	857	1	0.0642	gi|18379034|ref|NP_563670.1|	301.6	1e-80	glutathione S-transferase [Arabidopsis thaliana] >gi|79316325|ref|NP_001030937.1| glutathione S-transferase [Arabidopsis thaliana] >gi|11878271|gb|AAG40875.1|AF320055_1 glutathione S-transferase [Arabidopsis thaliana] >gi|56550673|gb|AAV97790.1| At1g02950 [Arabidopsis thaliana] >gi|332189379|gb|AEE27500.1| glutathione S-transferase [Arabidopsis thaliana] >gi|332189381|gb|AEE27502.1| glutathione S…	gi|199579983|gb|AC189302.2|	844	0	Brassica rapa subsp. pekinensis clone KBrB030F10, complete sequence	sp|Q84TK0|GSTF4_ARATH	301	3e-82	Glutathione S-transferase F4 OS=Arabidopsis thaliana GN=GSTF4 PE=2 SV=1	SMc00097	53.9	3e-07	COG0625	Glutathione S-transferase	K00799	9e-82	301	ath:AT1G02950	glutathione S-transferase [EC:2.5.1.18]	GO:0009651//response to salt stress;GO:0042742//defense response to bacterium;GO:0009817//defense response to fungus, incompatible interaction;GO:0046686//response to cadmium ion;GO:0009407//toxin catabolic process	GO:0005507//copper ion binding;GO:0050897//cobalt ion binding;GO:0004364//glutathione transferase activity;GO:0043295//glutathione binding	GO:0005739//mitochondrion;GO:0071944//cell periphery;GO:0009507//chloroplast;GO:0005773//vacuole;GO:0016020//membrane;GO:0005634//nucleus
CL1696.Contig5_NAU-YH	1002	5	0.2746	gi|18379034|ref|NP_563670.1|	413.7	2e-114	glutathione S-transferase [Arabidopsis thaliana] >gi|79316325|ref|NP_001030937.1| glutathione S-transferase [Arabidopsis thaliana] >gi|11878271|gb|AAG40875.1|AF320055_1 glutathione S-transferase [Arabidopsis thaliana] >gi|56550673|gb|AAV97790.1| At1g02950 [Arabidopsis thaliana] >gi|332189379|gb|AEE27500.1| glutathione S-transferase [Arabidopsis thaliana] >gi|332189381|gb|AEE27502.1| glutathione S…	gi|56550672|gb|BT020399.1|	718	0	Arabidopsis thaliana At1g02950 mRNA, complete cds	sp|Q84TK0|GSTF4_ARATH	408	2e-114	Glutathione S-transferase F4 OS=Arabidopsis thaliana GN=GSTF4 PE=2 SV=1	all1745	82.4	1e-15	COG0625	Glutathione S-transferase	K00799	2e-115	413	ath:AT1G02950	glutathione S-transferase [EC:2.5.1.18]	GO:0006952//defense response;GO:0051707//response to other organism;GO:0010038//response to metal ion;GO:0009628//response to abiotic stimulus;GO:0009407//toxin catabolic process	GO:0046914//transition metal ion binding;GO:0004364//glutathione transferase activity	GO:0005739//mitochondrion;GO:0071944//cell periphery;GO:0009507//chloroplast;GO:0016020//membrane
CL1697.Contig1_NAU-YH	592	12	1.1156	gi|297844656|ref|XP_002890209.1|	200.3	1e-50	hypothetical protein ARALYDRAFT_471922 [Arabidopsis lyrata subsp. lyrata] >gi|297336051|gb|EFH66468.1| hypothetical protein ARALYDRAFT_471922 [Arabidopsis lyrata subsp. lyrata]	gi|202070636|gb|AC172887.2|	345	3e-92	Brassica rapa subsp. pekinensis clone KBrS004B22, complete sequence	sp|Q9SHH8|GSTUQ_ARATH	193	5e-50	Glutathione S-transferase U26 OS=Arabidopsis thaliana GN=GSTU26 PE=2 SV=1	--	--	--	--	--	K00799	5e-26	115	gmx:547936	glutathione S-transferase [EC:2.5.1.18]	GO:0016036//cellular response to phosphate starvation;GO:0051788//response to misfolded protein;GO:0006094//gluconeogenesis;GO:0006635//fatty acid beta-oxidation;GO:0019375//galactolipid biosynthetic process;GO:0043161//proteasomal ubiquitin-dependent protein catabolic process;GO:0043085//positive regulation of catalytic activity;GO:0019252//starch biosynthetic process;GO:0042631//cellular respon…	GO:0043295//glutathione binding;GO:0004364//glutathione transferase activity;GO:0019899//enzyme binding	GO:0005774//vacuolar membrane;GO:0048046//apoplast;GO:0005794//Golgi apparatus;GO:0005829//cytosol;GO:0009570//chloroplast stroma;GO:0005886//plasma membrane;GO:0005634//nucleus
CL1697.Contig2_NAU-YH	599	47	4.3183	gi|297844656|ref|XP_002890209.1|	297.7	7e-80	hypothetical protein ARALYDRAFT_471922 [Arabidopsis lyrata subsp. lyrata] >gi|297336051|gb|EFH66468.1| hypothetical protein ARALYDRAFT_471922 [Arabidopsis lyrata subsp. lyrata]	gi|145335813|ref|NM_101580.3|	377	1e-102	Arabidopsis thaliana glutathione S-transferase tau 26 (GSTU26) mRNA, complete cds	sp|Q9SHH8|GSTUQ_ARATH	290	4e-79	Glutathione S-transferase U26 OS=Arabidopsis thaliana GN=GSTU26 PE=2 SV=1	sspA	53.5	2e-07	COG0625	Glutathione S-transferase	K00799	5e-53	205	gmx:547936	glutathione S-transferase [EC:2.5.1.18]	GO:0016036//cellular response to phosphate starvation;GO:0051788//response to misfolded protein;GO:0006094//gluconeogenesis;GO:0006635//fatty acid beta-oxidation;GO:0019375//galactolipid biosynthetic process;GO:0043161//proteasomal ubiquitin-dependent protein catabolic process;GO:0042631//cellular response to water deprivation;GO:0009651//response to salt stress;GO:0009407//toxin catabolic proces…	GO:0043295//glutathione binding;GO:0004364//glutathione transferase activity	GO:0005774//vacuolar membrane;GO:0005794//Golgi apparatus;GO:0005829//cytosol;GO:0009570//chloroplast stroma;GO:0005886//plasma membrane;GO:0005634//nucleus
CL2786.Contig1_NAU-YH	593	132	12.2506	gi|42563094|ref|NP_177150.2|	297.7	7e-80	glutathione S-transferase TAU 12 [Arabidopsis thaliana] >gi|353558935|sp|Q6NMS0.2|GSTUC_ARATH RecName: Full=Glutathione S-transferase U12; Short=AtGSTU12; AltName: Full=GST class-tau member 12 >gi|332196877|gb|AEE34998.1| glutathione S-transferase TAU 12 [Arabidopsis thaliana]	gi|296841171|gb|AC240932.1|	696	0	Brassica rapa subsp. pekinensis clone KBrB045C17, complete sequence	sp|Q6NMS0|GSTUC_ARATH	297	3e-81	Glutathione S-transferase U12 OS=Arabidopsis thaliana GN=GSTU12 PE=2 SV=2	NMB1953	57.4	2e-08	COG0625	Glutathione S-transferase	K00799	2e-40	163	vvi:100245065	glutathione S-transferase [EC:2.5.1.18]	GO:0009407//toxin catabolic process;GO:0010583//response to cyclopentenone;GO:0046686//response to cadmium ion;GO:0006749//glutathione metabolic process;GO:0009873//ethylene mediated signaling pathway	GO:0004364//glutathione transferase activity	GO:0005737//cytoplasm
CL3454.Contig1_NAU-YH	856	21	1.3502	gi|15221302|ref|NP_177598.1|	190.3	5e-101	glutathione S-transferase TAU 10 [Arabidopsis thaliana] >gi|75169838|sp|Q9CA57.1|GSTUA_ARATH RecName: Full=Glutathione S-transferase U10; Short=AtGSTU10; AltName: Full=GST class-tau member 10 >gi|332197492|gb|AEE35613.1| glutathione S-transferase TAU 10 [Arabidopsis thaliana]	gi|332189094|gb|CP002684.1|	359	3e-96	Arabidopsis thaliana chromosome 1, complete sequence	sp|Q9CA57|GSTUA_ARATH	201	1e-102	Glutathione S-transferase U10 OS=Arabidopsis thaliana GN=GSTU10 PE=2 SV=1	XF0911	59.3	8e-09	COG0625	Glutathione S-transferase	K00799	8e-52	155	mtr:MTR_5g040430	glutathione S-transferase [EC:2.5.1.18]	GO:0009407//toxin catabolic process;GO:0010583//response to cyclopentenone	GO:0004364//glutathione transferase activity;GO:0004462//lactoylglutathione lyase activity	GO:0005737//cytoplasm
CL3454.Contig2_NAU-YH	1212	69	3.1332	gi|15221302|ref|NP_177598.1|	179.9	1e-97	glutathione S-transferase TAU 10 [Arabidopsis thaliana] >gi|75169838|sp|Q9CA57.1|GSTUA_ARATH RecName: Full=Glutathione S-transferase U10; Short=AtGSTU10; AltName: Full=GST class-tau member 10 >gi|332197492|gb|AEE35613.1| glutathione S-transferase TAU 10 [Arabidopsis thaliana]	gi|30699029|ref|NM_106118.2|	337	2e-89	Arabidopsis thaliana glutathione S-transferase TAU 10 (GSTU10) mRNA, complete cds	sp|Q9CA57|GSTUA_ARATH	201	3e-99	Glutathione S-transferase U10 OS=Arabidopsis thaliana GN=GSTU10 PE=2 SV=1	XF0911	59.3	1e-08	COG0625	Glutathione S-transferase	K00799	6e-49	149	vvi:100260235	glutathione S-transferase [EC:2.5.1.18]	GO:0009407//toxin catabolic process;GO:0010583//response to cyclopentenone	GO:0004364//glutathione transferase activity;GO:0004462//lactoylglutathione lyase activity	GO:0005737//cytoplasm
CL4251.Contig1_NAU-YH	945	462	26.9061	gi|28932694|gb|AAO60040.1|	430.3	2e-119	glutathione S-transferase zeta [Brassica napus] >gi|28932696|gb|AAO60041.1| glutathione S-transferase zeta [Brassica napus]	gi|28932697|gb|AY208158.1|	1053	0	Brassica napus cultivar Keng C1 glutathione S-transferase zeta (GSTZ-C) mRNA, complete cds	sp|Q9ZVQ3|GSTZ1_ARATH	396	1e-110	Glutathione S-transferase Z1 OS=Arabidopsis thaliana GN=GSTZ1 PE=1 SV=1	RSc0384	163	5e-40	COG0625	Glutathione S-transferase	K01800	3e-110	396	ath:AT2G02390	maleylacetoacetate isomerase [EC:5.2.1.2]	GO:0043161//proteasomal ubiquitin-dependent protein catabolic process;GO:0051788//response to misfolded protein;GO:0080129//proteasome core complex assembly;GO:0006635//fatty acid beta-oxidation;GO:1902000//homogentisate catabolic process;GO:0009072//aromatic amino acid family metabolic process;GO:0009407//toxin catabolic process	GO:0016034//maleylacetoacetate isomerase activity;GO:0004364//glutathione transferase activity	GO:0005829//cytosol
CL4251.Contig2_NAU-YH	306	18	3.2374	gi|312283303|dbj|BAJ34517.1|	183	1e-45	unnamed protein product [Thellungiella halophila]	gi|186498767|ref|NM_126296.4|	258	3e-66	Arabidopsis thaliana glutathione S-transferase zeta-class 1 (GSTZ1) mRNA, complete cds	sp|Q9ZVQ3|GSTZ1_ARATH	177	1e-45	Glutathione S-transferase Z1 OS=Arabidopsis thaliana GN=GSTZ1 PE=1 SV=1	RSc0384	107	7e-24	COG0625	Glutathione S-transferase	K01800	3e-45	177	ath:AT2G02390	maleylacetoacetate isomerase [EC:5.2.1.2]	GO:0043161//proteasomal ubiquitin-dependent protein catabolic process;GO:0051788//response to misfolded protein;GO:0080129//proteasome core complex assembly;GO:0006635//fatty acid beta-oxidation;GO:1902000//homogentisate catabolic process;GO:0009072//aromatic amino acid family metabolic process;GO:0009407//toxin catabolic process	GO:0016034//maleylacetoacetate isomerase activity;GO:0004364//glutathione transferase activity	GO:0005829//cytosol
CL4251.Contig4_NAU-YH	1060	10	0.5192	gi|28932694|gb|AAO60040.1|	424.9	1e-117	glutathione S-transferase zeta [Brassica napus] >gi|28932696|gb|AAO60041.1| glutathione S-transferase zeta [Brassica napus]	gi|28932697|gb|AY208158.1|	989	0	Brassica napus cultivar Keng C1 glutathione S-transferase zeta (GSTZ-C) mRNA, complete cds	sp|Q9ZVQ3|GSTZ1_ARATH	397	6e-111	Glutathione S-transferase Z1 OS=Arabidopsis thaliana GN=GSTZ1 PE=1 SV=1	RSc0384	159	8e-39	COG0625	Glutathione S-transferase	K01800	2e-110	397	ath:AT2G02390	maleylacetoacetate isomerase [EC:5.2.1.2]	GO:0043161//proteasomal ubiquitin-dependent protein catabolic process;GO:0051788//response to misfolded protein;GO:0080129//proteasome core complex assembly;GO:0006635//fatty acid beta-oxidation;GO:1902000//homogentisate catabolic process;GO:0009072//aromatic amino acid family metabolic process;GO:0009407//toxin catabolic process	GO:0016034//maleylacetoacetate isomerase activity;GO:0004364//glutathione transferase activity	GO:0005829//cytosol
CL4251.Contig5_NAU-YH	652	149	12.577	gi|15226952|ref|NP_178344.1|	183.3	2e-45	glutathione S-transferase zeta-class 1 [Arabidopsis thaliana] >gi|11133276|sp|Q9ZVQ3.1|GSTZ1_ARATH RecName: Full=Glutathione S-transferase Z1; Short=AtGSTZ1; AltName: Full=GST class-zeta member 1; AltName: Full=Glutathione S-transferase 18; AltName: Full=Maleylacetone isomerase; Short=MAI >gi|14719799|pdb|1E6B|A Chain A, Crystal Structure Of A Zeta Class Glutathione S-Transferase From Arabidopsis…	gi|28932695|gb|AY208157.1|	377	1e-101	Brassica napus cultivar Shan 2B glutathione S-transferase zeta (GSTZ-B) mRNA, complete cds	sp|Q9ZVQ3|GSTZ1_ARATH	183	8e-47	Glutathione S-transferase Z1 OS=Arabidopsis thaliana GN=GSTZ1 PE=1 SV=1	VC1347	68.9	6e-12	COG0625	Glutathione S-transferase	K01800	2e-46	183	ath:AT2G02390	maleylacetoacetate isomerase [EC:5.2.1.2]	GO:0043161//proteasomal ubiquitin-dependent protein catabolic process;GO:0051788//response to misfolded protein;GO:0080129//proteasome core complex assembly;GO:0006635//fatty acid beta-oxidation;GO:1902000//homogentisate catabolic process;GO:0009072//aromatic amino acid family metabolic process;GO:0009407//toxin catabolic process	GO:0016034//maleylacetoacetate isomerase activity;GO:0004364//glutathione transferase activity	GO:0005829//cytosol
CL4904.Contig1_NAU-YH	379	8	1.1617	gi|116831581|gb|ABK28743.1|	228	3e-59	unknown [Arabidopsis thaliana]	gi|186529453|ref|NM_001125904.1|	389	1e-105	Arabidopsis thaliana Glutathione S-transferase family protein (AT5G44990) mRNA, complete cds	--	--	--	--	VC1096	120	8e-28	COG0435	Predicted glutathione S-transferase	K07393	1e-51	198	aly:ARALYDRAFT_683597	putative glutathione S-transferase	GO:0046686//response to cadmium ion;GO:0045492//xylan biosynthetic process;GO:0010413//glucuronoxylan metabolic process;GO:0009723//response to ethylene stimulus	GO:0016740//transferase activity	GO:0005634//nucleus;GO:0005829//cytosol
CL4904.Contig2_NAU-YH	465	6	0.7101	gi|116831581|gb|ABK28743.1|	94.7	2e-54	unknown [Arabidopsis thaliana]	gi|332002898|gb|CP002688.1|	254	7e-65	Arabidopsis thaliana chromosome 5, complete sequence	--	--	--	--	VC1096	100	3e-23	COG0435	Predicted glutathione S-transferase	K07393	1e-46	122	aly:ARALYDRAFT_683597	putative glutathione S-transferase	GO:0046686//response to cadmium ion;GO:0045492//xylan biosynthetic process;GO:0010413//glucuronoxylan metabolic process;GO:0009723//response to ethylene stimulus	GO:0016740//transferase activity	GO:0005634//nucleus;GO:0005829//cytosol
CL4986.Contig1_NAU-YH	638	256	22.0831	gi|297800060|ref|XP_002867914.1|	391.7	4e-108	hypothetical protein ARALYDRAFT_329576 [Arabidopsis lyrata subsp. lyrata] >gi|297313750|gb|EFH44173.1| hypothetical protein ARALYDRAFT_329576 [Arabidopsis lyrata subsp. lyrata]	gi|460195124|gb|GABL01065442.1|	745	0	TSA: Camelina sativa comp59375_c0_seq1 transcribed RNA sequence	--	--	--	--	AGc4109	148	8e-36	COG0435	Predicted glutathione S-transferase	K07393	3e-84	308	aly:ARALYDRAFT_683597	putative glutathione S-transferase	GO:0046686//response to cadmium ion;GO:0045492//xylan biosynthetic process;GO:0010413//glucuronoxylan metabolic process	GO:0016740//transferase activity	GO:0005634//nucleus;GO:0005829//cytosol
CL4986.Contig2_NAU-YH	1271	375	16.2377	gi|14030631|gb|AAK52990.1|AF375406_1	630.6	1e-179	AT5g45020/K21C13_21 [Arabidopsis thaliana] >gi|23308293|gb|AAN18116.1| At5g45020/K21C13_21 [Arabidopsis thaliana]	gi|14030630|gb|AF375406.1|	1029	0	Arabidopsis thaliana AT5g45020/K21C13_21 mRNA, complete cds	--	--	--	--	mll2799	307	3e-83	COG0435	Predicted glutathione S-transferase	K07393	1e-180	630	ath:AT5G45020	putative glutathione S-transferase	GO:0046686//response to cadmium ion;GO:0045492//xylan biosynthetic process;GO:0010413//glucuronoxylan metabolic process	GO:0016740//transferase activity	GO:0005634//nucleus;GO:0005829//cytosol
CL4986.Contig3_NAU-YH	1267	35	1.5203	gi|14030631|gb|AAK52990.1|AF375406_1	620.2	2e-176	AT5g45020/K21C13_21 [Arabidopsis thaliana] >gi|23308293|gb|AAN18116.1| At5g45020/K21C13_21 [Arabidopsis thaliana]	gi|14030630|gb|AF375406.1|	952	0	Arabidopsis thaliana AT5g45020/K21C13_21 mRNA, complete cds	--	--	--	--	mll2799	309	6e-84	COG0435	Predicted glutathione S-transferase	K07393	2e-177	620	ath:AT5G45020	putative glutathione S-transferase	GO:0046686//response to cadmium ion;GO:0045492//xylan biosynthetic process;GO:0010413//glucuronoxylan metabolic process	GO:0016740//transferase activity	GO:0005634//nucleus;GO:0005829//cytosol
CL5158.Contig4_NAU-YH	997	19	1.0488	gi|312282873|dbj|BAJ34302.1|	377.5	1e-103	unnamed protein product [Thellungiella halophila]	gi|297807742|ref|XM_002871709.1|	692	0	Arabidopsis lyrata subsp. lyrata glutathione S-transferase 26 (ATGSTF12), mRNA	sp|Q9FE46|GSTFC_ARATH	367	6e-102	Glutathione S-transferase F12 OS=Arabidopsis thaliana GN=GSTF12 PE=1 SV=1	yliJ	72	1e-12	COG0625	Glutathione S-transferase	K00799	4e-103	372	aly:ARALYDRAFT_488585	glutathione S-transferase [EC:2.5.1.18]	GO:0006098//pentose-phosphate shunt;GO:0009744//response to sucrose stimulus;GO:0019252//starch biosynthetic process;GO:0009718//anthocyanin-containing compound biosynthetic process;GO:0019288//isopentenyl diphosphate biosynthetic process, mevalonate-independent pathway;GO:0009407//toxin catabolic process;GO:1900384//regulation of flavonol biosynthetic process;GO:0010224//response to UV-B;GO:0019…	GO:0043169//cation binding;GO:0004364//glutathione transferase activity	GO:0009705//plant-type vacuole membrane;GO:0005634//nucleus
CL5158.Contig5_NAU-YH	1018	2	0.1081	gi|312282873|dbj|BAJ34302.1|	127.1	7e-100	unnamed protein product [Thellungiella halophila]	gi|312282872|dbj|AK353216.1|	472	1e-130	Thellungiella halophila mRNA, complete cds, clone: RTFL01-38-M24	sp|Q9FE46|GSTFC_ARATH	240	4e-95	Glutathione S-transferase F12 OS=Arabidopsis thaliana GN=GSTF12 PE=1 SV=1	yliJ	59.3	1e-08	COG0625	Glutathione S-transferase	K00799	4e-97	244	aly:ARALYDRAFT_488585	glutathione S-transferase [EC:2.5.1.18]	GO:0006098//pentose-phosphate shunt;GO:0009744//response to sucrose stimulus;GO:0019252//starch biosynthetic process;GO:0009718//anthocyanin-containing compound biosynthetic process;GO:0019288//isopentenyl diphosphate biosynthetic process, mevalonate-independent pathway;GO:0009407//toxin catabolic process;GO:1900384//regulation of flavonol biosynthetic process;GO:0010224//response to UV-B;GO:0019…	GO:0043169//cation binding;GO:0004364//glutathione transferase activity	GO:0009705//plant-type vacuole membrane;GO:0005634//nucleus
CL5158.Contig6_NAU-YH	1024	23	1.2361	gi|312282873|dbj|BAJ34302.1|	122.9	1e-98	unnamed protein product [Thellungiella halophila]	gi|312282872|dbj|AK353216.1|	472	1e-130	Thellungiella halophila mRNA, complete cds, clone: RTFL01-38-M24	sp|Q9FE46|GSTFC_ARATH	240	1e-94	Glutathione S-transferase F12 OS=Arabidopsis thaliana GN=GSTF12 PE=1 SV=1	yliJ	59.3	1e-08	COG0625	Glutathione S-transferase	K00799	2e-95	244	aly:ARALYDRAFT_488585	glutathione S-transferase [EC:2.5.1.18]	GO:0006098//pentose-phosphate shunt;GO:0009744//response to sucrose stimulus;GO:0019252//starch biosynthetic process;GO:0009718//anthocyanin-containing compound biosynthetic process;GO:0019288//isopentenyl diphosphate biosynthetic process, mevalonate-independent pathway;GO:0009407//toxin catabolic process;GO:1900384//regulation of flavonol biosynthetic process;GO:0010224//response to UV-B;GO:0019…	GO:0043169//cation binding;GO:0004364//glutathione transferase activity	GO:0009705//plant-type vacuole membrane;GO:0005634//nucleus
CL5158.Contig7_NAU-YH	991	647	35.9311	gi|312282873|dbj|BAJ34302.1|	381.7	1e-104	unnamed protein product [Thellungiella halophila]	gi|297807742|ref|XM_002871709.1|	718	0	Arabidopsis lyrata subsp. lyrata glutathione S-transferase 26 (ATGSTF12), mRNA	sp|Q9FE46|GSTFC_ARATH	369	2e-102	Glutathione S-transferase F12 OS=Arabidopsis thaliana GN=GSTF12 PE=1 SV=1	yliJ	72	1e-12	COG0625	Glutathione S-transferase	K00799	7e-105	378	aly:ARALYDRAFT_488585	glutathione S-transferase [EC:2.5.1.18]	GO:0006098//pentose-phosphate shunt;GO:0009744//response to sucrose stimulus;GO:0019252//starch biosynthetic process;GO:0009718//anthocyanin-containing compound biosynthetic process;GO:0019288//isopentenyl diphosphate biosynthetic process, mevalonate-independent pathway;GO:0009407//toxin catabolic process;GO:1900384//regulation of flavonol biosynthetic process;GO:0010224//response to UV-B;GO:0019…	GO:0043169//cation binding;GO:0004364//glutathione transferase activity	GO:0009705//plant-type vacuole membrane;GO:0005634//nucleus
CL5158.Contig8_NAU-YH	915	6	0.3609	gi|312282873|dbj|BAJ34302.1|	383.6	2e-105	unnamed protein product [Thellungiella halophila]	gi|312282872|dbj|AK353216.1|	718	0	Thellungiella halophila mRNA, complete cds, clone: RTFL01-38-M24	sp|Q9FE46|GSTFC_ARATH	362	1e-100	Glutathione S-transferase F12 OS=Arabidopsis thaliana GN=GSTF12 PE=1 SV=1	yliJ	73.2	6e-13	COG0625	Glutathione S-transferase	K00799	1e-102	370	aly:ARALYDRAFT_488585	glutathione S-transferase [EC:2.5.1.18]	GO:0006098//pentose-phosphate shunt;GO:0009744//response to sucrose stimulus;GO:0019252//starch biosynthetic process;GO:0009718//anthocyanin-containing compound biosynthetic process;GO:0019288//isopentenyl diphosphate biosynthetic process, mevalonate-independent pathway;GO:0009407//toxin catabolic process;GO:1900384//regulation of flavonol biosynthetic process;GO:0010224//response to UV-B;GO:0019…	GO:0043169//cation binding;GO:0004364//glutathione transferase activity	GO:0009705//plant-type vacuole membrane;GO:0005634//nucleus
CL5220.Contig1_NAU-YH	974	1	0.0565	gi|87294807|gb|ABD36807.1|	413.7	2e-114	glutathione S-transferase [Brassica napus]	gi|87294806|gb|DQ381149.1|	1017	0	Brassica napus glutathione S-transferase mRNA, complete cds	sp|Q8L7C9|GSTUK_ARATH	382	2e-106	Glutathione S-transferase U20 OS=Arabidopsis thaliana GN=GSTU20 PE=1 SV=1	NMA0498	64.7	2e-10	COG0625	Glutathione S-transferase	K00799	1e-81	301	gmx:547936	glutathione S-transferase [EC:2.5.1.18]	GO:0016036//cellular response to phosphate starvation;GO:0051788//response to misfolded protein;GO:0006094//gluconeogenesis;GO:0006635//fatty acid beta-oxidation;GO:0019375//galactolipid biosynthetic process;GO:0043161//proteasomal ubiquitin-dependent protein catabolic process;GO:0043085//positive regulation of catalytic activity;GO:0019252//starch biosynthetic process;GO:0042631//cellular respon…	GO:0043295//glutathione binding;GO:0004364//glutathione transferase activity;GO:0019899//enzyme binding	GO:0005774//vacuolar membrane;GO:0048046//apoplast;GO:0005794//Golgi apparatus;GO:0005829//cytosol;GO:0009570//chloroplast stroma;GO:0005886//plasma membrane;GO:0005634//nucleus
CL5220.Contig2_NAU-YH	988	2127	118.481	gi|18411929|ref|NP_565178.1|	392.9	4e-108	glutathione S-transferase TAU 19 [Arabidopsis thaliana] >gi|75338923|sp|Q9ZRW8.1|GSTUJ_ARATH RecName: Full=Glutathione S-transferase U19; Short=AtGSTU19; AltName: Full=GST class-tau member 19; AltName: Full=Glutathione S-transferase 8 >gi|14326477|gb|AAK60284.1|AF385691_1 At1g78380/F3F9_11 [Arabidopsis thaliana] >gi|4006934|emb|CAA10060.1| glutathione transferase [Arabidopsis thaliana] >gi|187002…	gi|2204101|emb|Y13898.1|	733	0	Brassica juncea mRNA for glutathione-S-transferase, partial	sp|Q9ZRW8|GSTUJ_ARATH	392	1e-109	Glutathione S-transferase U19 OS=Arabidopsis thaliana GN=GSTU19 PE=2 SV=1	sspA	82.8	8e-16	COG0625	Glutathione S-transferase	K00799	1e-89	327	gmx:547936	glutathione S-transferase [EC:2.5.1.18]	GO:0016036//cellular response to phosphate starvation;GO:0051788//response to misfolded protein;GO:0006094//gluconeogenesis;GO:0006635//fatty acid beta-oxidation;GO:0019375//galactolipid biosynthetic process;GO:0043161//proteasomal ubiquitin-dependent protein catabolic process;GO:0042631//cellular response to water deprivation;GO:0009651//response to salt stress;GO:0009407//toxin catabolic proces…	GO:0004601//peroxidase activity;GO:0043295//glutathione binding;GO:0004364//glutathione transferase activity	GO:0005774//vacuolar membrane;GO:0005794//Golgi apparatus;GO:0005829//cytosol;GO:0009570//chloroplast stroma;GO:0005886//plasma membrane
CL5220.Contig3_NAU-YH	976	21	1.1842	gi|87294807|gb|ABD36807.1|	413.7	2e-114	glutathione S-transferase [Brassica napus]	gi|87294806|gb|DQ381149.1|	1017	0	Brassica napus glutathione S-transferase mRNA, complete cds	sp|Q8L7C9|GSTUK_ARATH	382	2e-106	Glutathione S-transferase U20 OS=Arabidopsis thaliana GN=GSTU20 PE=1 SV=1	NMA0498	64.7	2e-10	COG0625	Glutathione S-transferase	K00799	1e-81	301	gmx:547936	glutathione S-transferase [EC:2.5.1.18]	GO:0016036//cellular response to phosphate starvation;GO:0051788//response to misfolded protein;GO:0006094//gluconeogenesis;GO:0006635//fatty acid beta-oxidation;GO:0019375//galactolipid biosynthetic process;GO:0043161//proteasomal ubiquitin-dependent protein catabolic process;GO:0043085//positive regulation of catalytic activity;GO:0019252//starch biosynthetic process;GO:0042631//cellular respon…	GO:0043295//glutathione binding;GO:0004364//glutathione transferase activity;GO:0019899//enzyme binding	GO:0005774//vacuolar membrane;GO:0048046//apoplast;GO:0005794//Golgi apparatus;GO:0005829//cytosol;GO:0009570//chloroplast stroma;GO:0005886//plasma membrane;GO:0005634//nucleus
CL5325.Contig1_NAU-YH	633	49	4.2602	gi|158828319|gb|ABW81194.1|	348.6	4e-95	glutathione-S-transferase 5 [Arabidopsis cebennensis]	gi|186504034|ref|NM_128500.3|	551	1e-154	Arabidopsis thaliana glutathione S-transferase (GSTU4) mRNA, complete cds	sp|Q9ZW27|GSTU4_ARATH	345	1e-95	Glutathione S-transferase U4 OS=Arabidopsis thaliana GN=GSTU4 PE=2 SV=1	HI1441	60.5	2e-09	COG0625	Glutathione S-transferase	K00799	1e-95	347	aly:ARALYDRAFT_901907	glutathione S-transferase [EC:2.5.1.18]	GO:0043161//proteasomal ubiquitin-dependent protein catabolic process;GO:0051788//response to misfolded protein;GO:0080129//proteasome core complex assembly;GO:0006635//fatty acid beta-oxidation;GO:0010583//response to cyclopentenone;GO:0046482//para-aminobenzoic acid metabolic process;GO:0010043//response to zinc ion;GO:0009407//toxin catabolic process	GO:0004364//glutathione transferase activity	GO:0005737//cytoplasm
CL5325.Contig2_NAU-YH	828	288	19.1426	gi|297826335|ref|XP_002881050.1|	391	1e-107	glutathione-s-transferase 3 [Arabidopsis lyrata subsp. lyrata] >gi|158828148|gb|ABW81027.1| glutathione-S-transferase 3 [Arabidopsis lyrata subsp. lyrata] >gi|297326889|gb|EFH57309.1| glutathione-s-transferase 3 [Arabidopsis lyrata subsp. lyrata]	gi|297826334|ref|XM_002881004.1|	601	1e-169	Arabidopsis lyrata subsp. lyrata glutathione-s-transferase 3, mRNA	sp|Q9ZW27|GSTU4_ARATH	387	5e-108	Glutathione S-transferase U4 OS=Arabidopsis thaliana GN=GSTU4 PE=2 SV=1	PM0522	60.1	4e-09	COG0625	Glutathione S-transferase	K00799	1e-108	390	aly:ARALYDRAFT_901907	glutathione S-transferase [EC:2.5.1.18]	GO:0043161//proteasomal ubiquitin-dependent protein catabolic process;GO:0051788//response to misfolded protein;GO:0080129//proteasome core complex assembly;GO:0006635//fatty acid beta-oxidation;GO:0010583//response to cyclopentenone;GO:0046482//para-aminobenzoic acid metabolic process;GO:0010043//response to zinc ion;GO:0009407//toxin catabolic process	GO:0004364//glutathione transferase activity	GO:0005737//cytoplasm
CL630.Contig1_NAU-YH	1690	1392	45.3307	gi|15220040|ref|NP_173160.1|	48.9	7e-43	glutathione S-transferase TAU 24 [Arabidopsis thaliana] >gi|75337229|sp|Q9SHH6.1|GSTUO_ARATH RecName: Full=Glutathione S-transferase U24; Short=AtGSTU24; AltName: Full=GST class-tau member 24 >gi|45752760|gb|AAS76278.1| At1g17170 [Arabidopsis thaliana] >gi|332191433|gb|AEE29554.1| glutathione S-transferase TAU 24 [Arabidopsis thaliana]	gi|332189094|gb|CP002684.1|	301	1e-78	Arabidopsis thaliana chromosome 1, complete sequence	sp|Q9SHH6|GSTUO_ARATH	149	2e-44	Glutathione S-transferase U24 OS=Arabidopsis thaliana GN=GSTU24 PE=2 SV=1	--	--	--	--	--	K00799	2e-37	135	gmx:547936	glutathione S-transferase [EC:2.5.1.18]	GO:0043161//proteasomal ubiquitin-dependent protein catabolic process;GO:0051788//response to misfolded protein;GO:0080129//proteasome core complex assembly;GO:0006635//fatty acid beta-oxidation;GO:0010583//response to cyclopentenone;GO:0009407//toxin catabolic process	GO:0004364//glutathione transferase activity;GO:0043295//glutathione binding	GO:0005737//cytoplasm
CL630.Contig2_NAU-YH	314	42	7.3614	gi|15220041|ref|NP_173161.1|	166	1e-40	glutathione S-transferase TAU 25 [Arabidopsis thaliana] >gi|75337230|sp|Q9SHH7.1|GSTUP_ARATH RecName: Full=Glutathione S-transferase U25; Short=AtGSTU25; AltName: Full=GST class-tau member 25 >gi|332191434|gb|AEE29555.1| glutathione S-transferase TAU 25 [Arabidopsis thaliana]	gi|332189094|gb|CP002684.1|	254	5e-65	Arabidopsis thaliana chromosome 1, complete sequence	sp|Q9SHH7|GSTUP_ARATH	166	4e-42	Glutathione S-transferase U25 OS=Arabidopsis thaliana GN=GSTU25 PE=2 SV=1	NMB1953	52.8	2e-07	COG0625	Glutathione S-transferase	K00799	2e-35	144	gmx:547936	glutathione S-transferase [EC:2.5.1.18]	GO:0043161//proteasomal ubiquitin-dependent protein catabolic process;GO:0051788//response to misfolded protein;GO:0080129//proteasome core complex assembly;GO:0006635//fatty acid beta-oxidation;GO:0010583//response to cyclopentenone;GO:0009407//toxin catabolic process	GO:0004364//glutathione transferase activity;GO:0043295//glutathione binding	GO:0005737//cytoplasm
CL630.Contig3_NAU-YH	223	40	9.8718	gi|15220041|ref|NP_173161.1|	100.1	1e-20	glutathione S-transferase TAU 25 [Arabidopsis thaliana] >gi|75337230|sp|Q9SHH7.1|GSTUP_ARATH RecName: Full=Glutathione S-transferase U25; Short=AtGSTU25; AltName: Full=GST class-tau member 25 >gi|332191434|gb|AEE29555.1| glutathione S-transferase TAU 25 [Arabidopsis thaliana]	gi|332189094|gb|CP002684.1|	147	5e-33	Arabidopsis thaliana chromosome 1, complete sequence	sp|Q9SHH7|GSTUP_ARATH	100	3e-22	Glutathione S-transferase U25 OS=Arabidopsis thaliana GN=GSTU25 PE=2 SV=1	--	--	--	--	--	K00799	3e-18	88.2	mtr:MTR_8g056940	glutathione S-transferase [EC:2.5.1.18]	GO:0043161//proteasomal ubiquitin-dependent protein catabolic process;GO:0051788//response to misfolded protein;GO:0080129//proteasome core complex assembly;GO:0006635//fatty acid beta-oxidation;GO:0010583//response to cyclopentenone;GO:0009407//toxin catabolic process	GO:0004364//glutathione transferase activity;GO:0043295//glutathione binding	GO:0005737//cytoplasm
CL630.Contig4_NAU-YH	255	52	11.2228	gi|15220041|ref|NP_173161.1|	101.7	3e-21	glutathione S-transferase TAU 25 [Arabidopsis thaliana] >gi|75337230|sp|Q9SHH7.1|GSTUP_ARATH RecName: Full=Glutathione S-transferase U25; Short=AtGSTU25; AltName: Full=GST class-tau member 25 >gi|332191434|gb|AEE29555.1| glutathione S-transferase TAU 25 [Arabidopsis thaliana]	gi|332189094|gb|CP002684.1|	147	6e-33	Arabidopsis thaliana chromosome 1, complete sequence	sp|Q9SHH7|GSTUP_ARATH	101	9e-23	Glutathione S-transferase U25 OS=Arabidopsis thaliana GN=GSTU25 PE=2 SV=1	--	--	--	--	--	K00799	1e-16	82.8	gmx:547936	glutathione S-transferase [EC:2.5.1.18]	GO:0016036//cellular response to phosphate starvation;GO:0051788//response to misfolded protein;GO:0006094//gluconeogenesis;GO:0006635//fatty acid beta-oxidation;GO:0019375//galactolipid biosynthetic process;GO:0043161//proteasomal ubiquitin-dependent protein catabolic process;GO:0042631//cellular response to water deprivation;GO:0009651//response to salt stress;GO:0009407//toxin catabolic proces…	GO:0043295//glutathione binding;GO:0004364//glutathione transferase activity	GO:0005774//vacuolar membrane;GO:0005794//Golgi apparatus;GO:0005829//cytosol;GO:0009570//chloroplast stroma;GO:0005886//plasma membrane
CL7338.Contig1_NAU-YH	621	121	10.7234	gi|1346215|sp|P49332.1|GSTXC_TOBAC	87	7e-51	RecName: Full=Probable glutathione S-transferase parC; AltName: Full=Auxin-regulated protein parC >gi|19906|emb|CAA45740.1| parC [Nicotiana tabacum]	gi|145335812|ref|NM_101579.3|	317	8e-84	Arabidopsis thaliana glutathione S-transferase TAU 25 (GSTU25) mRNA, complete cds	sp|P49332|GSTXC_TOBAC	136	2e-52	Probable glutathione S-transferase parC OS=Nicotiana tabacum GN=PARC PE=2 SV=1	all1745	48.9	6e-06	COG0625	Glutathione S-transferase	K00799	6e-40	104	pop:POPTR_660896	glutathione S-transferase [EC:2.5.1.18]	GO:0009407//toxin catabolic process;GO:0010583//response to cyclopentenone;GO:0015824//proline transport	GO:0004364//glutathione transferase activity;GO:0016829//lyase activity	GO:0005737//cytoplasm
CL7338.Contig2_NAU-YH	557	89	8.7938	gi|15220041|ref|NP_173161.1|	231.1	7e-60	glutathione S-transferase TAU 25 [Arabidopsis thaliana] >gi|75337230|sp|Q9SHH7.1|GSTUP_ARATH RecName: Full=Glutathione S-transferase U25; Short=AtGSTU25; AltName: Full=GST class-tau member 25 >gi|332191434|gb|AEE29555.1| glutathione S-transferase TAU 25 [Arabidopsis thaliana]	gi|145335812|ref|NM_101579.3|	339	2e-90	Arabidopsis thaliana glutathione S-transferase TAU 25 (GSTU25) mRNA, complete cds	sp|Q9SHH7|GSTUP_ARATH	231	3e-61	Glutathione S-transferase U25 OS=Arabidopsis thaliana GN=GSTU25 PE=2 SV=1	--	--	--	--	--	K00799	3e-42	169	gmx:547936	glutathione S-transferase [EC:2.5.1.18]	GO:0016036//cellular response to phosphate starvation;GO:0051788//response to misfolded protein;GO:0006094//gluconeogenesis;GO:0006635//fatty acid beta-oxidation;GO:0019375//galactolipid biosynthetic process;GO:0043161//proteasomal ubiquitin-dependent protein catabolic process;GO:0043085//positive regulation of catalytic activity;GO:0019252//starch biosynthetic process;GO:0042631//cellular respon…	GO:0043295//glutathione binding;GO:0004364//glutathione transferase activity;GO:0019899//enzyme binding	GO:0005774//vacuolar membrane;GO:0048046//apoplast;GO:0005794//Golgi apparatus;GO:0005829//cytosol;GO:0009570//chloroplast stroma;GO:0005886//plasma membrane;GO:0005634//nucleus
CL7338.Contig3_NAU-YH	671	15	1.2303	gi|15220041|ref|NP_173161.1|	244.6	1e-63	glutathione S-transferase TAU 25 [Arabidopsis thaliana] >gi|75337230|sp|Q9SHH7.1|GSTUP_ARATH RecName: Full=Glutathione S-transferase U25; Short=AtGSTU25; AltName: Full=GST class-tau member 25 >gi|332191434|gb|AEE29555.1| glutathione S-transferase TAU 25 [Arabidopsis thaliana]	gi|145335812|ref|NM_101579.3|	232	4e-58	Arabidopsis thaliana glutathione S-transferase TAU 25 (GSTU25) mRNA, complete cds	sp|Q9SHH7|GSTUP_ARATH	244	3e-65	Glutathione S-transferase U25 OS=Arabidopsis thaliana GN=GSTU25 PE=2 SV=1	--	--	--	--	--	K00799	1e-45	180	gmx:547936	glutathione S-transferase [EC:2.5.1.18]	GO:0016036//cellular response to phosphate starvation;GO:0051788//response to misfolded protein;GO:0006094//gluconeogenesis;GO:0006635//fatty acid beta-oxidation;GO:0019375//galactolipid biosynthetic process;GO:0043161//proteasomal ubiquitin-dependent protein catabolic process;GO:0042631//cellular response to water deprivation;GO:0009651//response to salt stress;GO:0009407//toxin catabolic proces…	GO:0043295//glutathione binding;GO:0016829//lyase activity;GO:0004364//glutathione transferase activity	GO:0005774//vacuolar membrane;GO:0005794//Golgi apparatus;GO:0005829//cytosol;GO:0009570//chloroplast stroma;GO:0005886//plasma membrane
CL7338.Contig4_NAU-YH	752	12	0.8782	gi|15220041|ref|NP_173161.1|	231.9	8e-60	glutathione S-transferase TAU 25 [Arabidopsis thaliana] >gi|75337230|sp|Q9SHH7.1|GSTUP_ARATH RecName: Full=Glutathione S-transferase U25; Short=AtGSTU25; AltName: Full=GST class-tau member 25 >gi|332191434|gb|AEE29555.1| glutathione S-transferase TAU 25 [Arabidopsis thaliana]	gi|460232399|gb|GABL01035053.1|	210	2e-51	TSA: Camelina sativa comp47368_c0_seq1 transcribed RNA sequence	sp|Q9SHH7|GSTUP_ARATH	231	3e-61	Glutathione S-transferase U25 OS=Arabidopsis thaliana GN=GSTU25 PE=2 SV=1	--	--	--	--	--	K00799	3e-41	166	gmx:547936	glutathione S-transferase [EC:2.5.1.18]	GO:0016036//cellular response to phosphate starvation;GO:0051788//response to misfolded protein;GO:0006094//gluconeogenesis;GO:0006635//fatty acid beta-oxidation;GO:0019375//galactolipid biosynthetic process;GO:0043161//proteasomal ubiquitin-dependent protein catabolic process;GO:0042631//cellular response to water deprivation;GO:0009651//response to salt stress;GO:0009407//toxin catabolic proces…	GO:0043295//glutathione binding;GO:0004364//glutathione transferase activity	GO:0005774//vacuolar membrane;GO:0005794//Golgi apparatus;GO:0005829//cytosol;GO:0009570//chloroplast stroma;GO:0005886//plasma membrane
CL8805.Contig1_NAU-YH	444	4656	577.125	gi|15224581|ref|NP_180643.1|	183	1e-45	glutathione S-transferase [Arabidopsis thaliana] >gi|75318706|sp|O80852.1|GSTF9_ARATH RecName: Full=Glutathione S-transferase F9; Short=AtGSTF9; AltName: Full=AtGSTF7; AltName: Full=GST class-phi member 9 >gi|13926310|gb|AAK49621.1|AF372905_1 At2g30860/F7F1.7 [Arabidopsis thaliana] >gi|3201613|gb|AAC20720.1| glutathione S-transferase [Arabidopsis thaliana] >gi|27363352|gb|AAO11595.1| At2g30860/F7…	gi|170177801|gb|EU371939.1|	420	1e-115	Brassica juncea glutathione S-transferase (GST) mRNA, partial cds	sp|O80852|GSTF9_ARATH	182	5e-47	Glutathione S-transferase F9 OS=Arabidopsis thaliana GN=GSTF9 PE=1 SV=1	alr4661	72	4e-13	COG0625	Glutathione S-transferase	K00799	1e-46	182	aly:ARALYDRAFT_482003	glutathione S-transferase [EC:2.5.1.18]	GO:0006094//gluconeogenesis;GO:0000096//sulfur amino acid metabolic process;GO:0009611//response to wounding;GO:0009805//coumarin biosynthetic process;GO:0006636//unsaturated fatty acid biosynthetic process;GO:0030003//cellular cation homeostasis;GO:0019288//isopentenyl diphosphate biosynthetic process, mevalonate-independent pathway;GO:0006766//vitamin metabolic process;GO:0009651//response to s…	GO:0004602//glutathione peroxidase activity;GO:0043295//glutathione binding;GO:0004364//glutathione transferase activity;GO:0005507//copper ion binding	GO:0048046//apoplast;GO:0005773//vacuole;GO:0005618//cell wall;GO:0005829//cytosol;GO:0009570//chloroplast stroma;GO:0009579//thylakoid;GO:0009506//plasmodesma;GO:0005886//plasma membrane
CL8901.Contig2_NAU-YH	239	9	2.0725	gi|226510544|ref|NP_001147035.1|	161	5e-39	glutathione S-transferase GSTU6 [Zea mays] >gi|195606738|gb|ACG25199.1| glutathione S-transferase GSTU6 [Zea mays]	gi|226510543|ref|NM_001153563.1|	375	1e-101	Zea mays glutathione S-transferase GSTU6 (LOC100280645), mRNA >gi|195606737|gb|EU953081.1| Zea mays clone 1381146 glutathione S-transferase GSTU6 mRNA, complete cds	sp|Q9FUS9|GSTUI_ARATH	154	1e-38	Glutathione S-transferase U18 OS=Arabidopsis thaliana GN=GSTU18 PE=2 SV=1	--	--	--	--	--	K00799	3e-34	140	aly:ARALYDRAFT_888299	glutathione S-transferase [EC:2.5.1.18]	GO:0006098//pentose-phosphate shunt;GO:0009651//response to salt stress;GO:0009407//toxin catabolic process;GO:0080167//response to karrikin;GO:0060416//response to growth hormone stimulus;GO:0015824//proline transport;GO:0080148//negative regulation of response to water deprivation;GO:0010304//PSII associated light-harvesting complex II catabolic process;GO:0048527//lateral root development;GO:0…	GO:0004364//glutathione transferase activity;GO:0004462//lactoylglutathione lyase activity	GO:0009507//chloroplast
CL9221.Contig1_NAU-YH	207	7	1.8611	gi|15222499|ref|NP_177151.1|	94	7e-19	glutathione S-transferase TAU 11 [Arabidopsis thaliana] >gi|75333668|sp|Q9CAS6.1|GSTUB_ARATH RecName: Full=Glutathione S-transferase U11; Short=AtGSTU11; AltName: Full=GST class-tau member 11 >gi|30017271|gb|AAP12869.1| At1g69930 [Arabidopsis thaliana] >gi|332196878|gb|AEE34999.1| glutathione S-transferase TAU 11 [Arabidopsis thaliana]	gi|332189094|gb|CP002684.1|	188	1e-45	Arabidopsis thaliana chromosome 1, complete sequence	sp|Q9CAS6|GSTUB_ARATH	94	2e-20	Glutathione S-transferase U11 OS=Arabidopsis thaliana GN=GSTU11 PE=2 SV=1	--	--	--	--	--	--	--	--	--	--	GO:0043161//proteasomal ubiquitin-dependent protein catabolic process;GO:0051788//response to misfolded protein;GO:0080129//proteasome core complex assembly;GO:0019375//galactolipid biosynthetic process;GO:0042631//cellular response to water deprivation;GO:0006635//fatty acid beta-oxidation;GO:0007568//aging;GO:0046686//response to cadmium ion;GO:0009407//toxin catabolic process;GO:0016036//cellu…	GO:0004364//glutathione transferase activity	GO:0005737//cytoplasm
Unigene10877_NAU-YH	709	93	7.219	gi|428233259|gb|AFZ39127.1|	251.1	1e-65	phi class glutathione S-transferase [Physcomitrella patens]	gi|270133390|gb|BT100342.1|	87.7	1e-14	Picea glauca clone GQ0011_D18 mRNA sequence	sp|P42761|GSTFA_ARATH	219	2e-57	Glutathione S-transferase F10 OS=Arabidopsis thaliana GN=GSTF10 PE=1 SV=3	STM0862	73.9	2e-13	COG0625	Glutathione S-transferase	K00799	1e-66	251	ppp:PHYPADRAFT_183533	glutathione S-transferase [EC:2.5.1.18]	-	-	-
Unigene11384_NAU-YH	444	270	33.4673	gi|15218301|ref|NP_177955.1|	228	3e-59	glutathione S-transferase TAU 23 [Arabidopsis thaliana] >gi|75336099|sp|Q9M9F1.1|GSTUN_ARATH RecName: Full=Glutathione S-transferase U23; Short=AtGSTU23; AltName: Full=GST class-tau member 23 >gi|8052536|gb|AAF71800.1|AC013430_9 F3F9.14 [Arabidopsis thaliana] >gi|94442503|gb|ABF19039.1| At1g78320 [Arabidopsis thaliana] >gi|332197974|gb|AEE36095.1| glutathione S-transferase TAU 23 [Arabidopsis tha…	gi|199579888|gb|AC232445.1|	446	1e-123	Brassica rapa subsp. pekinensis clone KBrB006F18, complete sequence	sp|Q9M9F1|GSTUN_ARATH	228	1e-60	Glutathione S-transferase U23 OS=Arabidopsis thaliana GN=GSTU23 PE=2 SV=1	--	--	--	--	--	K00799	7e-32	134	gmx:547936	glutathione S-transferase [EC:2.5.1.18]	GO:0016036//cellular response to phosphate starvation;GO:0051788//response to misfolded protein;GO:0006094//gluconeogenesis;GO:0006635//fatty acid beta-oxidation;GO:0019375//galactolipid biosynthetic process;GO:0043161//proteasomal ubiquitin-dependent protein catabolic process;GO:0043085//positive regulation of catalytic activity;GO:0019252//starch biosynthetic process;GO:0042631//cellular respon…	GO:0043295//glutathione binding;GO:0004364//glutathione transferase activity;GO:0019899//enzyme binding	GO:0005774//vacuolar membrane;GO:0048046//apoplast;GO:0005794//Golgi apparatus;GO:0005829//cytosol;GO:0009570//chloroplast stroma;GO:0005886//plasma membrane;GO:0005634//nucleus
Unigene13113_NAU-YH	903	1097	66.8588	gi|297850948|ref|XP_002893355.1|	388.3	9e-107	glutathione S-transferase 12 [Arabidopsis lyrata subsp. lyrata] >gi|297339197|gb|EFH69614.1| glutathione S-transferase 12 [Arabidopsis lyrata subsp. lyrata]	gi|30689782|ref|NM_102475.2|	521	1e-145	Arabidopsis thaliana glutathione S-transferase tau 13 (GSTU13) mRNA, complete cds	sp|Q9FUS6|GSTUD_ARATH	385	2e-107	Glutathione S-transferase U13 OS=Arabidopsis thaliana GN=GSTU13 PE=2 SV=1	NMB1953	55.5	1e-07	COG0625	Glutathione S-transferase	K00799	2e-64	243	vvi:100245065	glutathione S-transferase [EC:2.5.1.18]	GO:0016036//cellular response to phosphate starvation;GO:0051788//response to misfolded protein;GO:0006635//fatty acid beta-oxidation;GO:0019375//galactolipid biosynthetic process;GO:0043161//proteasomal ubiquitin-dependent protein catabolic process;GO:0009873//ethylene mediated signaling pathway;GO:0042631//cellular response to water deprivation;GO:0009407//toxin catabolic process;GO:0007568//ag…	GO:0004364//glutathione transferase activity	GO:0005737//cytoplasm
Unigene14819_NAU-YH	502	519	56.8989	gi|15218828|ref|NP_176758.1|	188	5e-47	glutathione S-transferase [Arabidopsis thaliana] >gi|25991925|gb|AAN76990.1|AF461148_1 MAPEG-like protein [Arabidopsis thaliana] >gi|14517464|gb|AAK62622.1| At1g65820/F1E22_4 [Arabidopsis thaliana] >gi|17978909|gb|AAL47424.1| At1g65820/F1E22_4 [Arabidopsis thaliana] >gi|332196306|gb|AEE34427.1| glutathione S-transferase [Arabidopsis thaliana]	gi|460235187|gb|GABL01032663.1|	287	5e-75	TSA: Camelina sativa comp45971_c0_seq1 transcribed RNA sequence	--	--	--	--	--	--	--	--	--	K00799	5e-48	187	ath:AT1G65820	glutathione S-transferase [EC:2.5.1.18]	GO:0055114//oxidation-reduction process;GO:0019370//leukotriene biosynthetic process;GO:0002540//leukotriene production involved in inflammatory response;GO:0006888//ER to Golgi vesicle-mediated transport	GO:0004602//glutathione peroxidase activity;GO:0004364//glutathione transferase activity	GO:0016023//cytoplasmic membrane-bounded vesicle;GO:0005773//vacuole;GO:0016020//membrane;GO:0005783//endoplasmic reticulum;GO:0005794//Golgi apparatus
Unigene14820_NAU-YH	252	43	9.3909	gi|297838189|ref|XP_002886976.1|	107.1	8e-23	hypothetical protein ARALYDRAFT_475688 [Arabidopsis lyrata subsp. lyrata] >gi|297332817|gb|EFH63235.1| hypothetical protein ARALYDRAFT_475688 [Arabidopsis lyrata subsp. lyrata]	gi|238478981|ref|NM_001160980.1|	149	2e-33	Arabidopsis thaliana glutathione S-transferase (AT1G65820) mRNA, complete cds	--	--	--	--	--	--	--	--	--	K00799	6e-24	107	aly:ARALYDRAFT_475688	glutathione S-transferase [EC:2.5.1.18]	GO:0055114//oxidation-reduction process;GO:0019370//leukotriene biosynthetic process;GO:0002540//leukotriene production involved in inflammatory response;GO:0006888//ER to Golgi vesicle-mediated transport	GO:0004602//glutathione peroxidase activity;GO:0004364//glutathione transferase activity	GO:0016023//cytoplasmic membrane-bounded vesicle;GO:0005773//vacuole;GO:0016020//membrane;GO:0005783//endoplasmic reticulum;GO:0005794//Golgi apparatus
Unigene20126_NAU-YH	949	5076	294.371	gi|15224582|ref|NP_180644.1|	411.4	1e-113	glutathione S-transferase ERD13 [Arabidopsis thaliana] >gi|1170089|sp|P42761.3|GSTFA_ARATH RecName: Full=Glutathione S-transferase F10; Short=AtGSTF10; AltName: Full=AtGSTF4; AltName: Full=GST class-phi member 10; AltName: Full=Protein EARLY RESPONSE TO DEHYDRATION 13 >gi|497789|dbj|BAA04554.1| glutathione S-transferase [Arabidopsis thaliana] >gi|3201614|gb|AAC20721.1| glutathione S-transferase […	gi|199580243|gb|AC189551.2|	914	0	Brassica rapa subsp. pekinensis clone KBrH005J02, complete sequence	sp|P42761|GSTFA_ARATH	411	3e-115	Glutathione S-transferase F10 OS=Arabidopsis thaliana GN=GSTF10 PE=1 SV=3	SMb20420	94.4	3e-19	COG0625	Glutathione S-transferase	K00799	4e-97	352	aly:ARALYDRAFT_482003	glutathione S-transferase [EC:2.5.1.18]	GO:0006094//gluconeogenesis;GO:0000096//sulfur amino acid metabolic process;GO:0009611//response to wounding;GO:0009805//coumarin biosynthetic process;GO:0006636//unsaturated fatty acid biosynthetic process;GO:0030003//cellular cation homeostasis;GO:0019288//isopentenyl diphosphate biosynthetic process, mevalonate-independent pathway;GO:0006766//vitamin metabolic process;GO:0009651//response to s…	GO:0004602//glutathione peroxidase activity;GO:0043295//glutathione binding;GO:0004364//glutathione transferase activity;GO:0005507//copper ion binding	GO:0048046//apoplast;GO:0005773//vacuole;GO:0005618//cell wall;GO:0005829//cytosol;GO:0009570//chloroplast stroma;GO:0009579//thylakoid;GO:0009506//plasmodesma;GO:0005886//plasma membrane
Unigene20854_NAU-YH	849	338	21.9103	gi|15229782|ref|NP_189966.1|	426.8	2e-118	glutathione S-transferase [Arabidopsis thaliana] >gi|75335705|sp|Q9LZG7.1|GSTUR_ARATH RecName: Full=Glutathione S-transferase U27; Short=AtGSTU27; AltName: Full=GST class-tau member 27 >gi|7362780|emb|CAB83152.1| glutathione transferase-like protein [Arabidopsis thaliana] >gi|332644309|gb|AEE77830.1| glutathione S-transferase [Arabidopsis thaliana]	gi|42565447|ref|NM_114248.3|	773	0	Arabidopsis thaliana glutathione S-transferase (GSTU27) mRNA, complete cds	sp|Q9LZG7|GSTUR_ARATH	426	6e-120	Glutathione S-transferase U27 OS=Arabidopsis thaliana GN=GSTU27 PE=2 SV=1	all1745	65.1	1e-10	COG0625	Glutathione S-transferase	K00799	2e-119	426	ath:AT3G43800	glutathione S-transferase [EC:2.5.1.18]	GO:0009407//toxin catabolic process;GO:0010583//response to cyclopentenone;GO:0006749//glutathione metabolic process;GO:0080167//response to karrikin	GO:0004364//glutathione transferase activity	GO:0005737//cytoplasm
Unigene23026_NAU-YH	950	0	0	gi|18379034|ref|NP_563670.1|	303.1	4e-81	glutathione S-transferase [Arabidopsis thaliana] >gi|79316325|ref|NP_001030937.1| glutathione S-transferase [Arabidopsis thaliana] >gi|11878271|gb|AAG40875.1|AF320055_1 glutathione S-transferase [Arabidopsis thaliana] >gi|56550673|gb|AAV97790.1| At1g02950 [Arabidopsis thaliana] >gi|332189379|gb|AEE27500.1| glutathione S-transferase [Arabidopsis thaliana] >gi|332189381|gb|AEE27502.1| glutathione S…	gi|199579983|gb|AC189302.2|	622	1e-175	Brassica rapa subsp. pekinensis clone KBrB030F10, complete sequence	sp|Q84TK0|GSTF4_ARATH	303	1e-82	Glutathione S-transferase F4 OS=Arabidopsis thaliana GN=GSTF4 PE=2 SV=1	all1745	52	1e-06	COG0625	Glutathione S-transferase	K00799	3e-82	303	ath:AT1G02950	glutathione S-transferase [EC:2.5.1.18]	GO:0006952//defense response;GO:0051707//response to other organism;GO:0010038//response to metal ion;GO:0009628//response to abiotic stimulus;GO:0009407//toxin catabolic process	GO:0046914//transition metal ion binding;GO:0004364//glutathione transferase activity	GO:0005739//mitochondrion;GO:0071944//cell periphery;GO:0009507//chloroplast;GO:0016020//membrane
Unigene23453_NAU-YH	346	239	38.0156	gi|14586969|gb|AAK70407.1|AF369930_2	137.9	4e-32	pol polyprotein [Citrus x paradisi]	gi|297207202|gb|AC241020.1|	551	1e-154	Brassica rapa subsp. pekinensis clone KBrB039B11, complete sequence	sp|P10978|POLX_TOBAC	65.1	9e-12	Retrovirus-related Pol polyprotein from transposon TNT 1-94 OS=Nicotiana tabacum PE=2 SV=1	--	--	--	--	--	K07393	7e-14	73.6	vvi:100265305	putative glutathione S-transferase	-	-	-
Unigene23455_NAU-YH	1284	480	20.5739	gi|147804664|emb|CAN66637.1|	298.9	1e-79	hypothetical protein VITISV_011340 [Vitis vinifera]	gi|239582816|gb|AC236784.1|	1330	0	Brassica napus clone JBnB009P12, complete sequence	sp|P10978|POLX_TOBAC	62.8	4e-10	Retrovirus-related Pol polyprotein from transposon TNT 1-94 OS=Nicotiana tabacum PE=2 SV=1	--	--	--	--	--	K07393	2e-38	158	vvi:100265305	putative glutathione S-transferase	-	-	-
Unigene26562_NAU-YH	661	199	16.5688	gi|79478363|ref|NP_193723.3|	322	4e-87	Intracellular chloride channel-like protein [Arabidopsis thaliana] >gi|332658839|gb|AEE84239.1| Intracellular chloride channel-like protein [Arabidopsis thaliana]	gi|186512063|ref|NM_118108.7|	640	0	Arabidopsis thaliana Intracellular chloride channel-like protein (AT4G19880) mRNA, complete cds	--	--	--	--	BMEI0455	199	3e-51	COG0435	Predicted glutathione S-transferase	K07393	9e-78	287	vvi:100268002	putative glutathione S-transferase	GO:0046686//response to cadmium ion	GO:0016740//transferase activity	GO:0005829//cytosol
Unigene30523_NAU-YH	1038	1038	55.0351	gi|15241956|ref|NP_195899.1|	415.6	6e-115	Glutathione S-transferase family protein [Arabidopsis thaliana] >gi|75335686|sp|Q9LZ06.1|GSTL3_ARATH RecName: Full=Glutathione S-transferase L3; Short=AtGSTL3; AltName: Full=GST class-lambda member 3 >gi|332003135|gb|AED90518.1| Glutathione S-transferase family protein [Arabidopsis thaliana]	gi|460201333|gb|GABL01060274.1|	589	1e-165	TSA: Camelina sativa comp57904_c0_seq1 transcribed RNA sequence	sp|Q9LZ06|GSTL3_ARATH	415	2e-116	Glutathione S-transferase L3 OS=Arabidopsis thaliana GN=GSTL3 PE=2 SV=1	sll1902	77.4	4e-14	COG0625	Glutathione S-transferase	K00799	8e-93	338	aly:ARALYDRAFT_487053	glutathione S-transferase [EC:2.5.1.18]	GO:0042744//hydrogen peroxide catabolic process;GO:0010731//protein glutathionylation;GO:0046686//response to cadmium ion;GO:0019761//glucosinolate biosynthetic process;GO:0019344//cysteine biosynthetic process	GO:0004364//glutathione transferase activity	GO:0005829//cytosol
Unigene32863_NAU-YH	493	32	3.5723	gi|15232628|ref|NP_187538.1|	255	3e-67	glutathione S-transferase TAU 8 [Arabidopsis thaliana] >gi|75337546|sp|Q9SR36.1|GSTU8_ARATH RecName: Full=Glutathione S-transferase U8; Short=AtGSTU8; AltName: Full=GST class-tau member 8 >gi|89111910|gb|ABD60727.1| At3g09270 [Arabidopsis thaliana] >gi|332641224|gb|AEE74745.1| glutathione S-transferase TAU 8 [Arabidopsis thaliana]	gi|460229529|gb|GABL01037365.1|	412	1e-112	TSA: Camelina sativa comp48579_c0_seq1 transcribed RNA sequence	sp|Q9SR36|GSTU8_ARATH	254	1e-68	Glutathione S-transferase U8 OS=Arabidopsis thaliana GN=GSTU8 PE=2 SV=1	yibF	50.8	1e-06	COG0625	Glutathione S-transferase	K00799	5e-67	251	aly:ARALYDRAFT_671724	glutathione S-transferase [EC:2.5.1.18]	GO:0043161//proteasomal ubiquitin-dependent protein catabolic process;GO:0051788//response to misfolded protein;GO:0080129//proteasome core complex assembly;GO:0006635//fatty acid beta-oxidation;GO:0010583//response to cyclopentenone;GO:0046686//response to cadmium ion;GO:0009407//toxin catabolic process	GO:0004364//glutathione transferase activity	GO:0005737//cytoplasm
Unigene32975_NAU-YH	320	22	3.7837	gi|15232628|ref|NP_187538.1|	127.5	6e-29	glutathione S-transferase TAU 8 [Arabidopsis thaliana] >gi|75337546|sp|Q9SR36.1|GSTU8_ARATH RecName: Full=Glutathione S-transferase U8; Short=AtGSTU8; AltName: Full=GST class-tau member 8 >gi|89111910|gb|ABD60727.1| At3g09270 [Arabidopsis thaliana] >gi|332641224|gb|AEE74745.1| glutathione S-transferase TAU 8 [Arabidopsis thaliana]	gi|332640072|gb|CP002686.1|	212	2e-52	Arabidopsis thaliana chromosome 3, complete sequence	sp|Q9SR36|GSTU8_ARATH	127	1e-30	Glutathione S-transferase U8 OS=Arabidopsis thaliana GN=GSTU8 PE=2 SV=1	--	--	--	--	--	K00799	2e-29	125	aly:ARALYDRAFT_671724	glutathione S-transferase [EC:2.5.1.18]	GO:0043161//proteasomal ubiquitin-dependent protein catabolic process;GO:0051788//response to misfolded protein;GO:0080129//proteasome core complex assembly;GO:0006635//fatty acid beta-oxidation;GO:0010583//response to cyclopentenone;GO:0046686//response to cadmium ion;GO:0009407//toxin catabolic process	GO:0004364//glutathione transferase activity	GO:0005737//cytoplasm
Unigene33397_NAU-YH	257	15	3.2122	gi|226510544|ref|NP_001147035.1|	104.4	5e-22	glutathione S-transferase GSTU6 [Zea mays] >gi|195606738|gb|ACG25199.1| glutathione S-transferase GSTU6 [Zea mays]	gi|226510543|ref|NM_001153563.1|	260	6e-67	Zea mays glutathione S-transferase GSTU6 (LOC100280645), mRNA >gi|195606737|gb|EU953081.1| Zea mays clone 1381146 glutathione S-transferase GSTU6 mRNA, complete cds	sp|Q9FUS9|GSTUI_ARATH	97.1	2e-21	Glutathione S-transferase U18 OS=Arabidopsis thaliana GN=GSTU18 PE=2 SV=1	--	--	--	--	--	K00799	1e-18	89.4	aly:ARALYDRAFT_888299	glutathione S-transferase [EC:2.5.1.18]	GO:0006098//pentose-phosphate shunt;GO:0009651//response to salt stress;GO:0009407//toxin catabolic process;GO:0080167//response to karrikin;GO:0060416//response to growth hormone stimulus;GO:0015824//proline transport;GO:0080148//negative regulation of response to water deprivation;GO:0010304//PSII associated light-harvesting complex II catabolic process;GO:0048527//lateral root development;GO:0…	GO:0004364//glutathione transferase activity;GO:0004462//lactoylglutathione lyase activity	GO:0009507//chloroplast
Unigene34495_NAU-YH	434	20	2.5362	gi|428233263|gb|AFZ39129.1|	130.6	7e-30	phi class glutathione S-transferase [Physcomitrella patens]	--	--	--	--	sp|P42761|GSTFA_ARATH	117	2e-27	Glutathione S-transferase F10 OS=Arabidopsis thaliana GN=GSTF10 PE=1 SV=3	SMb20420	79.7	2e-15	COG0625	Glutathione S-transferase	K00799	3e-30	128	gmx:547589	glutathione S-transferase [EC:2.5.1.18]	-	-	-
Unigene36756_NAU-YH	253	10	2.1753	gi|297790424|ref|XP_002863103.1|	170.2	8e-42	hypothetical protein ARALYDRAFT_497157 [Arabidopsis lyrata subsp. lyrata] >gi|297308925|gb|EFH39362.1| hypothetical protein ARALYDRAFT_497157 [Arabidopsis lyrata subsp. lyrata]	gi|145337353|ref|NM_105661.4|	309	7e-82	Arabidopsis thaliana glutathione S-transferase TAU 11 (GSTU11) mRNA, complete cds	sp|Q9CAS6|GSTUB_ARATH	161	7e-41	Glutathione S-transferase U11 OS=Arabidopsis thaliana GN=GSTU11 PE=2 SV=1	--	--	--	--	--	K00799	3e-20	94.7	pop:POPTR_587490	glutathione S-transferase [EC:2.5.1.18]	GO:0016036//cellular response to phosphate starvation;GO:0051788//response to misfolded protein;GO:0006635//fatty acid beta-oxidation;GO:0019375//galactolipid biosynthetic process;GO:0043161//proteasomal ubiquitin-dependent protein catabolic process;GO:0009873//ethylene mediated signaling pathway;GO:0042631//cellular response to water deprivation;GO:0009407//toxin catabolic process;GO:0007568//ag…	GO:0004364//glutathione transferase activity	GO:0005737//cytoplasm
Unigene4279_NAU-YH	234	10	2.3519	gi|428233257|gb|AFZ39126.1|	97.1	9e-20	lambda class glutathione S-transferase [Physcomitrella patens]	gi|428233256|gb|KC119459.1|	69.9	1e-09	Physcomitrella patens lambda class glutathione S-transferase (GSTL1) mRNA, complete cds	sp|Q8H8U5|IN21B_ORYSJ	75.1	9e-15	Protein IN2-1 homolog B OS=Oryza sativa subsp. japonica GN=GSTZ5 PE=2 SV=1	--	--	--	--	--	K00799	1e-14	75.9	zma:100282747	glutathione S-transferase [EC:2.5.1.18]	GO:0008152//metabolic process	-	GO:0009507//chloroplast
Unigene4921_NAU-YH	527	27	2.8196	gi|302795368|ref|XP_002979447.1|	225.3	3e-58	hypothetical protein SELMODRAFT_271388 [Selaginella moellendorffii] >gi|300152695|gb|EFJ19336.1| hypothetical protein SELMODRAFT_271388 [Selaginella moellendorffii]	gi|428233295|gb|KC119479.1|	99.6	3e-18	Physcomitrella patens Ure2p class glutathione S-transferase (Ure2p1) mRNA, complete cds	sp|Q96266|GSTF8_ARATH	47	6e-06	Glutathione S-transferase F8, chloroplastic OS=Arabidopsis thaliana GN=GSTF8 PE=2 SV=3	CC1316	135	5e-32	COG0625	Glutathione S-transferase	K00799	2e-20	96.7	rcu:RCOM_0360880	glutathione S-transferase [EC:2.5.1.18]	GO:0055114//oxidation-reduction process	GO:0020037//heme binding;GO:0016705//oxidoreductase activity, acting on paired donors, with incorporation or reduction of molecular oxygen;GO:0005506//iron ion binding;GO:0009055//electron carrier activity	-
Unigene5407_NAU-YH	825	87	5.8037	gi|21593056|gb|AAM65005.1|	383.3	2e-105	GSH-dependent dehydroascorbate reductase 1, putative [Arabidopsis thaliana]	gi|145337571|ref|NM_106182.3|	628	1e-177	Arabidopsis thaliana glutathione S-transferase DHAR2 (DHAR2) mRNA, complete cds	sp|Q9FRL8|DHAR2_ARATH	381	3e-106	Glutathione S-transferase DHAR2 OS=Arabidopsis thaliana GN=DHAR2 PE=1 SV=1	sll1902	75.5	1e-13	COG0625	Glutathione S-transferase	K01873	8e-63	238	aly:ARALYDRAFT_326110	valyl-tRNA synthetase [EC:6.1.1.9]	GO:0009753//response to jasmonic acid stimulus;GO:0010193//response to ozone;GO:0009610//response to symbiotic fungus;GO:0043903//regulation of symbiosis, encompassing mutualism through parasitism;GO:0010583//response to cyclopentenone;GO:0010043//response to zinc ion;GO:0010731//protein glutathionylation;GO:0009407//toxin catabolic process	GO:0005507//copper ion binding;GO:0045174//glutathione dehydrogenase (ascorbate) activity;GO:0043295//glutathione binding	GO:0005829//cytosol;GO:0005777//peroxisome;GO:0005739//mitochondrion;GO:0009570//chloroplast stroma;GO:0005773//vacuole;GO:0005886//plasma membrane;GO:0048046//apoplast
Unigene54_NAU-YH	1464	403	15.1497	gi|297791469|ref|XP_002863619.1|	705.7	0	glutathione S-transferase C-terminal domain-containing protein [Arabidopsis lyrata subsp. lyrata] >gi|297309454|gb|EFH39878.1| glutathione S-transferase C-terminal domain-containing protein [Arabidopsis lyrata subsp. lyrata]	gi|460182490|gb|GABL01075268.1|	1098	0	TSA: Camelina sativa comp61714_c0_seq1 transcribed RNA sequence	--	--	--	--	alr4046	326	6e-89	COG0435	Predicted glutathione S-transferase	K07393	0	705	aly:ARALYDRAFT_494596	putative glutathione S-transferase	GO:0009407//toxin catabolic process;GO:0010583//response to cyclopentenone	GO:0004364//glutathione transferase activity	GO:0009507//chloroplast
Unigene553_NAU-YH	276	20	3.9881	gi|297794843|ref|XP_002865306.1|	109	2e-23	predicted protein [Arabidopsis lyrata subsp. lyrata] >gi|297311141|gb|EFH41565.1| predicted protein [Arabidopsis lyrata subsp. lyrata]	gi|332002898|gb|CP002688.1|	168	2e-39	Arabidopsis thaliana chromosome 5, complete sequence	--	--	--	--	VC1096	63.5	9e-11	COG0435	Predicted glutathione S-transferase	K07393	2e-23	105	rcu:RCOM_1291360	putative glutathione S-transferase	GO:0046686//response to cadmium ion;GO:0045492//xylan biosynthetic process;GO:0010413//glucuronoxylan metabolic process;GO:0009723//response to ethylene stimulus	GO:0016740//transferase activity	GO:0005634//nucleus;GO:0005829//cytosol
Unigene5972_NAU-YH	752	1309	95.7992	gi|15218828|ref|NP_176758.1|	280.4	2e-74	glutathione S-transferase [Arabidopsis thaliana] >gi|25991925|gb|AAN76990.1|AF461148_1 MAPEG-like protein [Arabidopsis thaliana] >gi|14517464|gb|AAK62622.1| At1g65820/F1E22_4 [Arabidopsis thaliana] >gi|17978909|gb|AAL47424.1| At1g65820/F1E22_4 [Arabidopsis thaliana] >gi|332196306|gb|AEE34427.1| glutathione S-transferase [Arabidopsis thaliana]	gi|42562982|ref|NM_105255.2|	379	1e-102	Arabidopsis thaliana glutathione S-transferase (AT1G65820) mRNA, complete cds	--	--	--	--	--	--	--	--	--	K00799	7e-72	268	aly:ARALYDRAFT_475688	glutathione S-transferase [EC:2.5.1.18]	GO:0055114//oxidation-reduction process;GO:0019370//leukotriene biosynthetic process;GO:0002540//leukotriene production involved in inflammatory response;GO:0006888//ER to Golgi vesicle-mediated transport	GO:0004602//glutathione peroxidase activity;GO:0004364//glutathione transferase activity	GO:0016023//cytoplasmic membrane-bounded vesicle;GO:0005773//vacuole;GO:0016020//membrane;GO:0005783//endoplasmic reticulum;GO:0005794//Golgi apparatus
Unigene7261_NAU-YH	641	46	3.9495	gi|15218828|ref|NP_176758.1|	253.1	2e-66	glutathione S-transferase [Arabidopsis thaliana] >gi|25991925|gb|AAN76990.1|AF461148_1 MAPEG-like protein [Arabidopsis thaliana] >gi|14517464|gb|AAK62622.1| At1g65820/F1E22_4 [Arabidopsis thaliana] >gi|17978909|gb|AAL47424.1| At1g65820/F1E22_4 [Arabidopsis thaliana] >gi|332196306|gb|AEE34427.1| glutathione S-transferase [Arabidopsis thaliana]	gi|460220868|gb|GABL01043997.1|	325	3e-86	TSA: Camelina sativa comp51822_c0_seq1 transcribed RNA sequence	--	--	--	--	--	--	--	--	--	K00799	5e-65	245	aly:ARALYDRAFT_475688	glutathione S-transferase [EC:2.5.1.18]	GO:0055114//oxidation-reduction process;GO:0019370//leukotriene biosynthetic process;GO:0002540//leukotriene production involved in inflammatory response;GO:0006888//ER to Golgi vesicle-mediated transport	GO:0004602//glutathione peroxidase activity;GO:0004364//glutathione transferase activity	GO:0016023//cytoplasmic membrane-bounded vesicle;GO:0005773//vacuole;GO:0016020//membrane;GO:0005783//endoplasmic reticulum;GO:0005794//Golgi apparatus
Unigene7584_NAU-YH	493	42	4.6886	gi|297794843|ref|XP_002865306.1|	213.4	1e-54	predicted protein [Arabidopsis lyrata subsp. lyrata] >gi|297311141|gb|EFH41565.1| predicted protein [Arabidopsis lyrata subsp. lyrata]	gi|460247733|gb|GABL01022107.1|	351	4e-94	TSA: Camelina sativa comp38832_c0_seq1 transcribed RNA sequence	--	--	--	--	BMEI0455	139	2e-33	COG0435	Predicted glutathione S-transferase	K07393	1e-49	193	ath:AT5G45020	putative glutathione S-transferase	GO:0046686//response to cadmium ion;GO:0045492//xylan biosynthetic process;GO:0010413//glucuronoxylan metabolic process;GO:0009723//response to ethylene stimulus	-	GO:0005634//nucleus;GO:0005829//cytosol
CL13021.Contig1_NAU-YH	946	110	6.3994	gi|297839615|ref|XP_002887689.1|	349.4	5e-95	O-methyltransferase family 2 protein [Arabidopsis lyrata subsp. lyrata] >gi|297333530|gb|EFH63948.1| O-methyltransferase family 2 protein [Arabidopsis lyrata subsp. lyrata]	gi|199580056|gb|AC189370.2|	159	6e-36	Brassica rapa subsp. pekinensis clone KBrB047M06, complete sequence	sp|Q9FK25|OMT1_ARATH	245	3e-65	Flavone 3'-O-methyltransferase 1 OS=Arabidopsis thaliana GN=OMT1 PE=1 SV=1	Rv0567	63.9	4e-10	COG0500	SAM-dependent methyltransferases	K05279	9e-65	245	ath:AT5G54160	flavonol 3-O-methyltransferase [EC:2.1.1.76]	GO:0042343//indole glucosinolate metabolic process;GO:0009809//lignin biosynthetic process;GO:0032259//methylation	GO:0046983//protein dimerization activity;GO:0008171//O-methyltransferase activity	GO:0005634//nucleus;GO:0005829//cytosol
CL13021.Contig2_NAU-YH	513	3	0.3218	gi|297839615|ref|XP_002887689.1|	228.4	4e-59	O-methyltransferase family 2 protein [Arabidopsis lyrata subsp. lyrata] >gi|297333530|gb|EFH63948.1| O-methyltransferase family 2 protein [Arabidopsis lyrata subsp. lyrata]	gi|199580056|gb|AC189370.2|	159	3e-36	Brassica rapa subsp. pekinensis clone KBrB047M06, complete sequence	sp|Q8W013|COMT1_CATRO	168	2e-42	Caffeic acid 3-O-methyltransferase OS=Catharanthus roseus GN=COMT1 PE=2 SV=1	--	--	--	--	--	K05279	2e-41	166	aly:ARALYDRAFT_495497	flavonol 3-O-methyltransferase [EC:2.1.1.76]	GO:0009809//lignin biosynthetic process;GO:0032259//methylation	GO:0046983//protein dimerization activity;GO:0008171//O-methyltransferase activity	GO:0005634//nucleus;GO:0005829//cytosol
CL2449.Contig1_NAU-YH	405	18	2.446	gi|15218137|ref|NP_173536.1|	169.5	1e-41	O-methyltransferase family protein [Arabidopsis thaliana] >gi|8886989|gb|AAF80649.1|AC012190_5 Contains similarity to O-Methyltransferase 1 from Arabidopsis thaliana gb|U70424. It is a member of O-methyltransferase family. ESTs gb|AI993288 and gb|Z18076 come from this gene [Arabidopsis thaliana] >gi|332191945|gb|AEE30066.1| O-methyltransferase family protein [Arabidopsis thaliana]	gi|332189094|gb|CP002684.1|	337	5e-90	Arabidopsis thaliana chromosome 1, complete sequence	sp|O04385|IEMT_CLABR	81.6	1e-16	(Iso)eugenol O-methyltransferase OS=Clarkia breweri GN=IEMT1 PE=1 SV=2	--	--	--	--	--	K05279	2e-15	79	rcu:RCOM_0596300	flavonol 3-O-methyltransferase [EC:2.1.1.76]	GO:0042343//indole glucosinolate metabolic process;GO:0009809//lignin biosynthetic process;GO:0032259//methylation	GO:0046983//protein dimerization activity;GO:0008171//O-methyltransferase activity	GO:0005634//nucleus;GO:0005829//cytosol
CL2449.Contig2_NAU-YH	402	63	8.6249	gi|30687192|ref|NP_849693.1|	172.6	1e-42	O-methyltransferase-like protein [Arabidopsis thaliana] >gi|124301154|gb|ABN04829.1| At1g21130 [Arabidopsis thaliana] >gi|332191947|gb|AEE30068.1| O-methyltransferase-like protein [Arabidopsis thaliana]	gi|42472926|emb|BX815138.1|	337	5e-90	Arabidopsis thaliana Full-length cDNA Complete sequence from clone GSLTLS37ZE02 of Adult vegetative tissue of strain col-0 of Arabidopsis thaliana (thale cress)	sp|O04385|IEMT_CLABR	82.8	6e-17	(Iso)eugenol O-methyltransferase OS=Clarkia breweri GN=IEMT1 PE=1 SV=2	--	--	--	--	--	K05279	2e-15	79	rcu:RCOM_0596300	flavonol 3-O-methyltransferase [EC:2.1.1.76]	GO:0042343//indole glucosinolate metabolic process;GO:0009809//lignin biosynthetic process;GO:0032259//methylation	GO:0046983//protein dimerization activity;GO:0008171//O-methyltransferase activity	GO:0005634//nucleus;GO:0005829//cytosol
CL2449.Contig3_NAU-YH	246	6	1.3423	gi|21618219|gb|AAM67269.1|	134	6e-31	O-methyltransferase, putative [Arabidopsis thaliana]	gi|332189094|gb|CP002684.1|	184	3e-44	Arabidopsis thaliana chromosome 1, complete sequence	sp|P45986|IMT1_MESCR	70.1	3e-13	Inositol 4-methyltransferase OS=Mesembryanthemum crystallinum GN=IMT1 PE=1 SV=1	--	--	--	--	--	K05279	2e-13	72	rcu:RCOM_0596300	flavonol 3-O-methyltransferase [EC:2.1.1.76]	GO:0042343//indole glucosinolate metabolic process;GO:0009809//lignin biosynthetic process;GO:0032259//methylation	GO:0046983//protein dimerization activity;GO:0008171//O-methyltransferase activity	GO:0005634//nucleus;GO:0005829//cytosol
CL2449.Contig4_NAU-YH	250	9	1.9813	gi|15218137|ref|NP_173536.1|	141.7	3e-33	O-methyltransferase family protein [Arabidopsis thaliana] >gi|8886989|gb|AAF80649.1|AC012190_5 Contains similarity to O-Methyltransferase 1 from Arabidopsis thaliana gb|U70424. It is a member of O-methyltransferase family. ESTs gb|AI993288 and gb|Z18076 come from this gene [Arabidopsis thaliana] >gi|332191945|gb|AEE30066.1| O-methyltransferase family protein [Arabidopsis thaliana]	gi|332189094|gb|CP002684.1|	178	2e-42	Arabidopsis thaliana chromosome 1, complete sequence	sp|O82054|COMT1_SACOF	80.1	3e-16	Caffeic acid 3-O-methyltransferase OS=Saccharum officinarum GN=COMT PE=2 SV=1	--	--	--	--	--	K05279	3e-15	78.2	rcu:RCOM_0596300	flavonol 3-O-methyltransferase [EC:2.1.1.76]	GO:0042343//indole glucosinolate metabolic process;GO:0009809//lignin biosynthetic process;GO:0032259//methylation	GO:0046983//protein dimerization activity;GO:0008171//O-methyltransferase activity	GO:0005634//nucleus;GO:0005829//cytosol
CL88.Contig1_NAU-YH	756	102	7.4254	gi|297842441|ref|XP_002889102.1|	433.3	1e-120	O-methyltransferase family 2 protein [Arabidopsis lyrata subsp. lyrata] >gi|297334943|gb|EFH65361.1| O-methyltransferase family 2 protein [Arabidopsis lyrata subsp. lyrata]	gi|297842440|ref|XM_002889056.1|	652	0	Arabidopsis lyrata subsp. lyrata O-methyltransferase family 2 protein, mRNA	sp|Q9SWC2|COMT1_EUCGL	253	6e-68	Caffeic acid 3-O-methyltransferase (Fragment) OS=Eucalyptus globulus GN=COMT1 PE=3 SV=1	--	--	--	--	--	K05279	4e-64	242	aly:ARALYDRAFT_495497	flavonol 3-O-methyltransferase [EC:2.1.1.76]	GO:0042343//indole glucosinolate metabolic process;GO:0009809//lignin biosynthetic process;GO:0032259//methylation	GO:0046983//protein dimerization activity;GO:0008171//O-methyltransferase activity	GO:0005634//nucleus;GO:0005829//cytosol
CL88.Contig2_NAU-YH	784	71	4.984	gi|297842441|ref|XP_002889102.1|	385.6	4e-106	O-methyltransferase family 2 protein [Arabidopsis lyrata subsp. lyrata] >gi|297334943|gb|EFH65361.1| O-methyltransferase family 2 protein [Arabidopsis lyrata subsp. lyrata]	gi|297842440|ref|XM_002889056.1|	571	1e-160	Arabidopsis lyrata subsp. lyrata O-methyltransferase family 2 protein, mRNA	sp|Q9SWC2|COMT1_EUCGL	218	4e-57	Caffeic acid 3-O-methyltransferase (Fragment) OS=Eucalyptus globulus GN=COMT1 PE=3 SV=1	--	--	--	--	--	K05279	5e-54	209	ath:AT5G54160	flavonol 3-O-methyltransferase [EC:2.1.1.76]	GO:0042343//indole glucosinolate metabolic process;GO:0009809//lignin biosynthetic process;GO:0032259//methylation	GO:0046983//protein dimerization activity;GO:0008171//O-methyltransferase activity	GO:0005634//nucleus;GO:0005829//cytosol
CL9532.Contig1_NAU-YH	247	13	2.8966	gi|297803312|ref|XP_002869540.1|	174.9	3e-43	hypothetical protein ARALYDRAFT_913747 [Arabidopsis lyrata subsp. lyrata] >gi|297315376|gb|EFH45799.1| hypothetical protein ARALYDRAFT_913747 [Arabidopsis lyrata subsp. lyrata]	gi|110744022|gb|AC189237.1|	244	3e-62	Brassica rapa subsp. pekinensis clone KBrB014O06, complete sequence	sp|P28002|COMT1_MEDSA	158	6e-40	Caffeic acid 3-O-methyltransferase OS=Medicago sativa PE=1 SV=1	--	--	--	--	--	K05279	2e-38	155	aly:ARALYDRAFT_495497	flavonol 3-O-methyltransferase [EC:2.1.1.76]	GO:0009809//lignin biosynthetic process;GO:0032259//methylation	GO:0047763//caffeate O-methyltransferase activity;GO:0046983//protein dimerization activity	-
CL9532.Contig2_NAU-YH	691	6784	540.316	gi|312283309|dbj|BAJ34520.1|	310.5	1e-83	unnamed protein product [Thellungiella halophila]	gi|312283308|dbj|AK353434.1|	593	1e-166	Thellungiella halophila mRNA, complete cds, clone: RTFL01-26-B24	sp|Q9FK25|OMT1_ARATH	303	8e-83	Flavone 3'-O-methyltransferase 1 OS=Arabidopsis thaliana GN=OMT1 PE=1 SV=1	Rv0567	48.9	8e-06	COG0500	SAM-dependent methyltransferases	K05279	9e-83	304	aly:ARALYDRAFT_495497	flavonol 3-O-methyltransferase [EC:2.1.1.76]	GO:0006598//polyamine catabolic process;GO:0009805//coumarin biosynthetic process;GO:0009611//response to wounding;GO:0032259//methylation;GO:0009963//positive regulation of flavonoid biosynthetic process;GO:0042398//cellular modified amino acid biosynthetic process;GO:0009809//lignin biosynthetic process;GO:0051555//flavonol biosynthetic process;GO:0016126//sterol biosynthetic process	GO:0030755//quercetin 3-O-methyltransferase activity;GO:0047763//caffeate O-methyltransferase activity;GO:0033799//myricetin 3'-O-methyltransferase activity;GO:0030744//luteolin O-methyltransferase activity;GO:0046983//protein dimerization activity	GO:0005829//cytosol;GO:0009506//plasmodesma;GO:0005634//nucleus;GO:0005886//plasma membrane
CL9933.Contig1_NAU-YH	211	10	2.6083	gi|297839617|ref|XP_002887690.1|	124.8	4e-28	O-methyltransferase family 2 protein [Arabidopsis lyrata subsp. lyrata] >gi|297333531|gb|EFH63949.1| O-methyltransferase family 2 protein [Arabidopsis lyrata subsp. lyrata]	gi|332189094|gb|CP002684.1|	204	3e-50	Arabidopsis thaliana chromosome 1, complete sequence	sp|Q8GU25|COMT1_ROSCH	71.2	1e-13	Caffeic acid 3-O-methyltransferase OS=Rosa chinensis GN=COMT1 PE=2 SV=1	--	--	--	--	--	K05279	3e-12	68.2	rcu:RCOM_0596300	flavonol 3-O-methyltransferase [EC:2.1.1.76]	GO:0009809//lignin biosynthetic process;GO:0032259//methylation	GO:0046983//protein dimerization activity;GO:0008171//O-methyltransferase activity	GO:0005634//nucleus;GO:0005829//cytosol
CL9933.Contig2_NAU-YH	204	6	1.6187	gi|297839615|ref|XP_002887689.1|	105.5	2e-22	O-methyltransferase family 2 protein [Arabidopsis lyrata subsp. lyrata] >gi|297333530|gb|EFH63948.1| O-methyltransferase family 2 protein [Arabidopsis lyrata subsp. lyrata]	gi|460187183|gb|GABL01072064.1|	159	1e-36	TSA: Camelina sativa comp60974_c1_seq3 transcribed RNA sequence	sp|Q43609|COMT1_PRUDU	61.6	1e-10	Caffeic acid 3-O-methyltransferase OS=Prunus dulcis GN=COMT1 PE=2 SV=1	--	--	--	--	--	K05279	2e-09	58.5	pop:POPTR_834247	flavonol 3-O-methyltransferase [EC:2.1.1.76]	GO:0042343//indole glucosinolate metabolic process;GO:0009809//lignin biosynthetic process;GO:0032259//methylation	GO:0046983//protein dimerization activity;GO:0008171//O-methyltransferase activity	GO:0005634//nucleus;GO:0005829//cytosol
Unigene13005_NAU-YH	822	6384	427.426	gi|312283309|dbj|BAJ34520.1|	410.6	1e-113	unnamed protein product [Thellungiella halophila]	gi|312283308|dbj|AK353434.1|	860	0	Thellungiella halophila mRNA, complete cds, clone: RTFL01-26-B24	sp|Q9FK25|OMT1_ARATH	398	2e-111	Flavone 3'-O-methyltransferase 1 OS=Arabidopsis thaliana GN=OMT1 PE=1 SV=1	--	--	--	--	--	K05279	6e-111	398	ath:AT5G54160	flavonol 3-O-methyltransferase [EC:2.1.1.76]	GO:0006598//polyamine catabolic process;GO:0009805//coumarin biosynthetic process;GO:0009611//response to wounding;GO:0032259//methylation;GO:0009963//positive regulation of flavonoid biosynthetic process;GO:0042398//cellular modified amino acid biosynthetic process;GO:0009809//lignin biosynthetic process;GO:0051555//flavonol biosynthetic process;GO:0016126//sterol biosynthetic process	GO:0030755//quercetin 3-O-methyltransferase activity;GO:0047763//caffeate O-methyltransferase activity;GO:0033799//myricetin 3'-O-methyltransferase activity;GO:0030744//luteolin O-methyltransferase activity;GO:0046983//protein dimerization activity	GO:0005829//cytosol;GO:0009506//plasmodesma;GO:0005634//nucleus;GO:0005886//plasma membrane
Unigene13175_NAU-YH	273	8	1.6128	gi|297839615|ref|XP_002887689.1|	174.1	6e-43	O-methyltransferase family 2 protein [Arabidopsis lyrata subsp. lyrata] >gi|297333530|gb|EFH63948.1| O-methyltransferase family 2 protein [Arabidopsis lyrata subsp. lyrata]	gi|297839614|ref|XM_002887643.1|	246	1e-62	Arabidopsis lyrata subsp. lyrata O-methyltransferase family 2 protein, mRNA	sp|Q9XGW0|COMT1_OCIBA	154	1e-38	Caffeic acid 3-O-methyltransferase 1 OS=Ocimum basilicum GN=COMT1 PE=2 SV=1	Rv0567	50.1	1e-06	COG0500	SAM-dependent methyltransferases	K05279	1e-36	149	ath:AT5G54160	flavonol 3-O-methyltransferase [EC:2.1.1.76]	GO:0009809//lignin biosynthetic process;GO:0032259//methylation	GO:0047763//caffeate O-methyltransferase activity;GO:0046983//protein dimerization activity	GO:0005634//nucleus;GO:0005829//cytosol
Unigene15665_NAU-YH	341	27	4.3576	gi|297839617|ref|XP_002887690.1|	165.2	2e-40	O-methyltransferase family 2 protein [Arabidopsis lyrata subsp. lyrata] >gi|297333531|gb|EFH63949.1| O-methyltransferase family 2 protein [Arabidopsis lyrata subsp. lyrata]	gi|199580056|gb|AC189370.2|	234	5e-59	Brassica rapa subsp. pekinensis clone KBrB047M06, complete sequence	sp|P46484|COMT1_EUCGU	82.8	4e-17	Caffeic acid 3-O-methyltransferase OS=Eucalyptus gunnii GN=OMT PE=2 SV=1	--	--	--	--	--	K05279	6e-16	80.5	pop:POPTR_834247	flavonol 3-O-methyltransferase [EC:2.1.1.76]	GO:0009809//lignin biosynthetic process;GO:0032259//methylation	GO:0046983//protein dimerization activity;GO:0008171//O-methyltransferase activity	GO:0005634//nucleus;GO:0005829//cytosol
Unigene18808_NAU-YH	1205	175	7.9927	gi|14194165|gb|AAK56277.1|AF367289_1	654.1	0	AT3g53140/T4D2_70 [Arabidopsis thaliana] >gi|6630734|emb|CAB64217.1| caffeic acid O-methyltransferase-like protein [Arabidopsis thaliana] >gi|22137206|gb|AAM91448.1| AT3g53140/T4D2_70 [Arabidopsis thaliana]	gi|42565880|ref|NM_115173.2|	963	0	Arabidopsis thaliana carotenoid epsilon-ring hydroxylase (LUT1) mRNA, complete cds	sp|Q8W013|COMT1_CATRO	246	2e-65	Caffeic acid 3-O-methyltransferase OS=Catharanthus roseus GN=COMT1 PE=2 SV=1	--	--	--	--	--	K05279	2e-64	244	rcu:RCOM_0596300	flavonol 3-O-methyltransferase [EC:2.1.1.76]	GO:0032259//methylation	GO:0046983//protein dimerization activity;GO:0047763//caffeate O-methyltransferase activity	-
Unigene22735_NAU-YH	414	36	4.7857	gi|297850544|ref|XP_002893153.1|	281.2	3e-75	hypothetical protein ARALYDRAFT_472352 [Arabidopsis lyrata subsp. lyrata] >gi|297338995|gb|EFH69412.1| hypothetical protein ARALYDRAFT_472352 [Arabidopsis lyrata subsp. lyrata]	gi|30687177|ref|NM_101964.2|	527	1e-147	Arabidopsis thaliana O-methyltransferase-like protein (AT1G21100) mRNA, complete cds	sp|Q9XGW0|COMT1_OCIBA	163	3e-41	Caffeic acid 3-O-methyltransferase 1 OS=Ocimum basilicum GN=COMT1 PE=2 SV=1	--	--	--	--	--	K05279	3e-40	161	ath:AT5G54160	flavonol 3-O-methyltransferase [EC:2.1.1.76]	GO:0042343//indole glucosinolate metabolic process;GO:0009809//lignin biosynthetic process;GO:0032259//methylation	GO:0046983//protein dimerization activity;GO:0008171//O-methyltransferase activity	GO:0005634//nucleus;GO:0005829//cytosol
Unigene2319_NAU-YH	626	93	8.1761	gi|297850544|ref|XP_002893153.1|	342.8	2e-93	hypothetical protein ARALYDRAFT_472352 [Arabidopsis lyrata subsp. lyrata] >gi|297338995|gb|EFH69412.1| hypothetical protein ARALYDRAFT_472352 [Arabidopsis lyrata subsp. lyrata]	gi|21402970|gb|AY084260.1|	603	1e-170	Arabidopsis thaliana clone 101583 mRNA, complete sequence	sp|Q9XGW0|COMT1_OCIBA	187	5e-48	Caffeic acid 3-O-methyltransferase 1 OS=Ocimum basilicum GN=COMT1 PE=2 SV=1	Rv0567	48.5	9e-06	COG0500	SAM-dependent methyltransferases	K05279	3e-47	186	ath:AT5G54160	flavonol 3-O-methyltransferase [EC:2.1.1.76]	GO:0042343//indole glucosinolate metabolic process;GO:0009809//lignin biosynthetic process;GO:0032259//methylation	GO:0046983//protein dimerization activity;GO:0008171//O-methyltransferase activity	GO:0005634//nucleus;GO:0005829//cytosol
Unigene2320_NAU-YH	357	22	3.3915	gi|297850544|ref|XP_002893153.1|	159.5	1e-38	hypothetical protein ARALYDRAFT_472352 [Arabidopsis lyrata subsp. lyrata] >gi|297338995|gb|EFH69412.1| hypothetical protein ARALYDRAFT_472352 [Arabidopsis lyrata subsp. lyrata]	gi|199580162|gb|AC189465.2|	246	1e-62	Brassica rapa subsp. pekinensis clone KBrB076B03, complete sequence	sp|Q6T1F6|BMT_AMMMJ	65.5	7e-12	Bergaptol O-methyltransferase OS=Ammi majus GN=BMT PE=1 SV=1	--	--	--	--	--	K05279	1e-08	56.2	aly:ARALYDRAFT_495497	flavonol 3-O-methyltransferase [EC:2.1.1.76]	GO:0042343//indole glucosinolate metabolic process;GO:0009809//lignin biosynthetic process;GO:0032259//methylation	GO:0046983//protein dimerization activity;GO:0008171//O-methyltransferase activity	GO:0005634//nucleus;GO:0005829//cytosol
Unigene2321_NAU-YH	771	92	6.5671	gi|297850544|ref|XP_002893153.1|	444.1	1e-123	hypothetical protein ARALYDRAFT_472352 [Arabidopsis lyrata subsp. lyrata] >gi|297338995|gb|EFH69412.1| hypothetical protein ARALYDRAFT_472352 [Arabidopsis lyrata subsp. lyrata]	gi|145335961|ref|NM_101966.4|	704	0	Arabidopsis thaliana O-methyltransferase family protein (AT1G21120) mRNA, complete cds	sp|Q9XGV9|COMT2_OCIBA	226	1e-59	Caffeic acid 3-O-methyltransferase 2 OS=Ocimum basilicum GN=COMT2 PE=2 SV=1	Rv0567	51.6	1e-06	COG0500	SAM-dependent methyltransferases	K05279	1e-58	224	ath:AT5G54160	flavonol 3-O-methyltransferase [EC:2.1.1.76]	GO:0042343//indole glucosinolate metabolic process;GO:0009809//lignin biosynthetic process;GO:0032259//methylation	GO:0046983//protein dimerization activity;GO:0008171//O-methyltransferase activity	GO:0005634//nucleus;GO:0005829//cytosol
Unigene27941_NAU-YH	251	22	4.8238	gi|30687192|ref|NP_849693.1|	126.7	1e-28	O-methyltransferase-like protein [Arabidopsis thaliana] >gi|124301154|gb|ABN04829.1| At1g21130 [Arabidopsis thaliana] >gi|332191947|gb|AEE30068.1| O-methyltransferase-like protein [Arabidopsis thaliana]	gi|332189094|gb|CP002684.1|	222	1e-55	Arabidopsis thaliana chromosome 1, complete sequence	sp|Q43609|COMT1_PRUDU	51.6	1e-07	Caffeic acid 3-O-methyltransferase OS=Prunus dulcis GN=COMT1 PE=2 SV=1	--	--	--	--	--	K05279	1e-07	52.8	rcu:RCOM_0596300	flavonol 3-O-methyltransferase [EC:2.1.1.76]	GO:0042343//indole glucosinolate metabolic process;GO:0032259//methylation	GO:0046983//protein dimerization activity;GO:0008171//O-methyltransferase activity	GO:0005634//nucleus;GO:0005829//cytosol
Unigene31926_NAU-YH	245	24	5.3912	gi|15218133|ref|NP_173534.1|	167.9	4e-41	O-methyltransferase-like protein [Arabidopsis thaliana] >gi|8886991|gb|AAF80651.1|AC012190_7 Contains similarity to O-Methyltransferase 1 from Arabidopsis thaliana gb|U70424. It is a member of O-methyltransferase family. ESTs gb|AI994826, gb|N65066 and gb|N38589 come from this gene [Arabidopsis thaliana] >gi|15982844|gb|AAL09769.1| At1g21100/T22I11_7 [Arabidopsis thaliana] >gi|23506107|gb|AAN2891…	gi|332189094|gb|CP002684.1|	222	1e-55	Arabidopsis thaliana chromosome 1, complete sequence	sp|Q9FK25|OMT1_ARATH	78.6	8e-16	Flavone 3'-O-methyltransferase 1 OS=Arabidopsis thaliana GN=OMT1 PE=1 SV=1	--	--	--	--	--	K05279	2e-15	78.6	ath:AT5G54160	flavonol 3-O-methyltransferase [EC:2.1.1.76]	GO:0042343//indole glucosinolate metabolic process;GO:0009809//lignin biosynthetic process;GO:0032259//methylation	GO:0046983//protein dimerization activity;GO:0008171//O-methyltransferase activity	GO:0005634//nucleus;GO:0005829//cytosol
Unigene34081_NAU-YH	264	13	2.7101	gi|297803312|ref|XP_002869540.1|	52.8	1e-06	hypothetical protein ARALYDRAFT_913747 [Arabidopsis lyrata subsp. lyrata] >gi|297315376|gb|EFH45799.1| hypothetical protein ARALYDRAFT_913747 [Arabidopsis lyrata subsp. lyrata]	gi|110744022|gb|AC189237.1|	89.7	1e-15	Brassica rapa subsp. pekinensis clone KBrB014O06, complete sequence	sp|P28002|COMT1_MEDSA	50.4	2e-07	Caffeic acid 3-O-methyltransferase OS=Medicago sativa PE=1 SV=1	--	--	--	--	--	K05279	2e-06	48.9	rcu:RCOM_0596300	flavonol 3-O-methyltransferase [EC:2.1.1.76]	-	-	-
Unigene5470_NAU-YH	231	13	3.0972	gi|297803312|ref|XP_002869540.1|	134	6e-31	hypothetical protein ARALYDRAFT_913747 [Arabidopsis lyrata subsp. lyrata] >gi|297315376|gb|EFH45799.1| hypothetical protein ARALYDRAFT_913747 [Arabidopsis lyrata subsp. lyrata]	gi|110744022|gb|AC189237.1|	190	4e-46	Brassica rapa subsp. pekinensis clone KBrB014O06, complete sequence	sp|Q9FK25|OMT1_ARATH	127	2e-30	Flavone 3'-O-methyltransferase 1 OS=Arabidopsis thaliana GN=OMT1 PE=1 SV=1	--	--	--	--	--	K05279	5e-30	127	aly:ARALYDRAFT_495497	flavonol 3-O-methyltransferase [EC:2.1.1.76]	GO:0006598//polyamine catabolic process;GO:0009805//coumarin biosynthetic process;GO:0009611//response to wounding;GO:0032259//methylation;GO:0009963//positive regulation of flavonoid biosynthetic process;GO:0042398//cellular modified amino acid biosynthetic process;GO:0009809//lignin biosynthetic process;GO:0051555//flavonol biosynthetic process;GO:0016126//sterol biosynthetic process	GO:0030755//quercetin 3-O-methyltransferase activity;GO:0047763//caffeate O-methyltransferase activity;GO:0033799//myricetin 3'-O-methyltransferase activity;GO:0030744//luteolin O-methyltransferase activity;GO:0046983//protein dimerization activity	GO:0005829//cytosol;GO:0009506//plasmodesma;GO:0005634//nucleus;GO:0005886//plasma membrane
Unigene5471_NAU-YH	335	40	6.5714	gi|297803312|ref|XP_002869540.1|	209.9	9e-54	hypothetical protein ARALYDRAFT_913747 [Arabidopsis lyrata subsp. lyrata] >gi|297315376|gb|EFH45799.1| hypothetical protein ARALYDRAFT_913747 [Arabidopsis lyrata subsp. lyrata]	gi|110744022|gb|AC189237.1|	389	1e-105	Brassica rapa subsp. pekinensis clone KBrB014O06, complete sequence	sp|Q9FK25|OMT1_ARATH	187	9e-49	Flavone 3'-O-methyltransferase 1 OS=Arabidopsis thaliana GN=OMT1 PE=1 SV=1	--	--	--	--	--	K05279	2e-48	187	aly:ARALYDRAFT_495497	flavonol 3-O-methyltransferase [EC:2.1.1.76]	GO:0006598//polyamine catabolic process;GO:0009805//coumarin biosynthetic process;GO:0009611//response to wounding;GO:0032259//methylation;GO:0009963//positive regulation of flavonoid biosynthetic process;GO:0042398//cellular modified amino acid biosynthetic process;GO:0009809//lignin biosynthetic process;GO:0051555//flavonol biosynthetic process;GO:0016126//sterol biosynthetic process	GO:0030755//quercetin 3-O-methyltransferase activity;GO:0047763//caffeate O-methyltransferase activity;GO:0033799//myricetin 3'-O-methyltransferase activity;GO:0030744//luteolin O-methyltransferase activity;GO:0046983//protein dimerization activity	GO:0005829//cytosol;GO:0009506//plasmodesma;GO:0005634//nucleus;GO:0005886//plasma membrane
